# Supplementary material for: Factors affecting bus accident severity in Thailand: A multinomial logit model
Source: PLoS One. 2022 Nov 9;17(11):e0277318. doi: 10.1371/journal.pone.0277318 (PMC9645622; doi:10.1371/journal.pone.0277318)
Supplement: S1 Data — (CSV) [file pone.0277318.s001.csv]

ROAD_NUMBER	CONTROL_NUMBER	DAY	MONTH	YEAR	TIME	TIME_OF_DAY	ROAD_DIRECTION	CRIME_SCENE	CHAR_HORIZONTAL	CHAR_VERTICAL	CHAR_INTERSECTION	CHAR_OPENACCESS	CHAR_CONNECT	CHAR_OTHER	ACC_CAUSE	SEVERE_INJURY_M	URGENT_INJURY_M	DEATH_M	SEVERE_INJURY_F	URGENT_INGURY_F	DEATH_F	SEVERE_INJURY_B	URGENT_INJURY_B	DEATH_B	SEVERE_INJURY_G	URGENT_INJURY_G	DEATH_G	TOTAL_DEATH	TOTAL_INJURY	PUB_DAMAGE_COST	PRV_DAMAGE_COST	CHAR_COLLISION	CHAR_ACCCASE_SUMMARY	PROVINCE_CODE	LATITIUDE	LONGITUDE
1	201	4	6	2553	10:00	1	3	1	1	1	1	1	1	10	1	0	0	0	0	0	0	0	0	0	0	0	0	0	0	0	1000	301	1	28	100.6173363	14.06471145
1	201	1	3	2553	10:40	1	3	1	1	1	1	1	1	10	1	0	0	0	0	0	0	0	0	0	0	0	0	0	0	0	1000	301	1	28	100.6170162	14.05562108
1	201	12	9	2553	17:45	2	3	1	1	1	1	1	1	10	18	0	0	0	0	0	0	0	0	0	0	0	0	0	0	0	1000	301	1	28	100.6158778	14.02634417
1	201	16	7	2553	19:30	3	3	1	1	1	1	1	1	10	1	0	0	0	0	0	0	0	0	0	0	0	0	0	0	0	1000	301	1	28	100.6157746	14.02309038
1	201	1	3	2553	20:10	3	3	1	1	1	1	1	1	10	1	0	0	0	0	0	0	0	0	0	0	0	0	0	0	0	1000	301	1	28	100.6157557	14.022612
1	201	12	3	2553	13:00	2	3	1	1	1	1	1	1	10	1	0	0	0	0	0	0	0	0	0	0	0	0	0	0	0	1000	301	1	28	100.6157367	14.02213362
1	201	30	1	2553	23:00	3	3	1	1	1	1	1	1	10	1	0	0	0	0	0	0	0	0	0	0	0	0	0	0	0	1000	301	1	28	100.6157177	14.02165524
1	201	11	8	2553	16:30	2	3	1	1	1	1	1	1	10	1	0	0	0	0	0	0	0	0	0	0	0	0	0	0	0	1000	301	1	28	100.6156608	14.0202201
1	201	6	5	2553	18:40	3	3	1	1	1	1	1	1	10	1	0	0	0	0	0	0	0	0	0	0	0	0	0	0	0	1000	301	1	28	100.615547	14.01734981
1	201	14	1	2553	17:00	2	3	1	1	1	1	1	1	10	1	0	0	0	0	0	0	0	0	0	0	0	0	0	0	0	1000	301	1	28	100.6153	14.0106518
1	201	15	11	2553	20:30	3	3	1	1	1	1	1	1	10	1	0	0	0	0	0	0	0	0	0	0	0	0	0	0	0	1000	301	1	28	100.6150125	14.00203908
1	201	4	3	2553	11:00	1	3	1	1	1	1	1	1	10	1	0	0	0	0	0	0	0	0	0	0	0	0	0	0	0	1000	301	1	28	100.6150125	14.00203908
1	201	9	3	2553	18:00	3	3	1	1	1	1	1	1	10	1	0	0	0	0	0	0	0	0	0	0	0	0	0	0	0	1000	301	1	28	100.6148619	13.99629609
1	201	8	3	2553	08:00	1	3	1	1	1	1	1	1	10	1	0	0	0	0	0	0	0	0	0	0	0	0	0	0	0	1000	301	1	28	100.6153936	13.989649
1	201	15	11	2553	08:00	1	3	1	1	1	1	1	1	10	1	0	0	0	0	0	0	0	0	0	0	0	0	0	0	0	1000	301	1	28	100.6165669	13.98304559
1	201	25	4	2553	22:30	3	3	1	1	1	1	1	1	10	1	0	0	0	0	0	0	0	0	0	0	0	0	0	0	0	1000	301	1	28	100.6165669	13.98304559
1	201	5	1	2553	12:00	2	3	1	1	1	1	1	1	10	1	0	0	0	0	0	0	0	0	0	0	0	0	0	0	0	1000	301	1	28	100.6165669	13.98304559
1	201	28	11	2553	05:00	1	3	1	1	1	1	1	1	10	1	0	0	0	0	0	0	0	0	0	0	0	0	0	0	0	1000	301	1	28	100.618671	13.97076942
1	201	3	7	2553	21:30	3	3	1	1	1	1	1	1	10	1	0	0	0	0	0	0	0	0	0	0	0	0	0	0	0	1000	301	1	28	100.618671	13.97076942
1	201	27	6	2553	06:30	1	3	1	1	1	1	1	1	10	1	0	0	0	0	0	0	0	0	0	0	0	0	0	0	1000	0	708	1	28	100.6199298	13.96369434
1	201	18	7	2553	18:30	3	3	1	1	1	1	1	1	10	1	0	0	0	0	0	0	0	0	0	0	0	0	0	0	0	1000	301	1	28	100.6201919	13.96228112
1	201	13	12	2553	05:00	1	3	1	1	1	1	1	1	10	1	0	0	0	0	0	0	0	0	0	0	0	0	0	0	0	1000	301	1	28	100.6205411	13.96039678
1	201	9	4	2553	07:20	1	3	1	1	1	1	1	1	10	1	0	0	0	0	0	0	0	0	0	0	0	0	0	0	0	1000	301	1	28	100.6205411	13.96039678
1	201	5	8	2553	03:10	1	3	3	1	1	1	1	1	10	1	0	0	0	0	0	0	0	0	0	0	0	0	0	0	0	1000	301	1	28	100.6210398	13.95756592
1	201	29	3	2553	21:30	3	3	3	1	1	1	1	1	10	1	0	0	0	0	0	0	0	0	0	0	0	0	0	0	0	1000	301	1	28	100.6183155	14.14714742
1	201	23	7	2553	20:00	3	3	2	1	1	1	1	1	10	1	0	0	0	0	0	0	0	0	0	0	0	0	0	0	0	1000	301	1	28	100.618328	14.14556975
1	201	28	3	2553	19:50	3	3	3	1	1	1	1	1	10	1	0	1	0	0	0	0	0	0	0	0	0	0	0	1	0	1000	301	1	28	100.618338	14.14430761
1	201	8	12	2553	15:40	2	3	3	1	1	1	1	1	10	1	0	0	0	0	0	0	0	0	0	0	0	0	0	0	0	1000	301	1	28	100.6183405	14.14399207
1	201	21	11	2553	18:30	3	3	3	1	1	1	1	1	10	1	0	0	0	0	0	0	0	0	0	0	0	0	0	0	0	1000	301	1	28	100.6183424	14.14375542
1	201	16	2	2553	11:00	1	3	3	1	1	1	1	1	10	1	0	0	0	0	0	0	0	0	0	0	0	0	0	0	0	1000	301	1	28	100.6183445	14.14349511
1	201	19	2	2553	06:30	1	3	3	1	1	1	1	1	10	1	0	0	0	0	0	0	0	0	0	0	0	0	0	0	0	1000	301	1	28	100.6183602	14.14146779
1	201	8	12	2553	22:45	3	3	3	1	1	1	1	1	10	1	0	0	0	0	0	0	0	0	0	0	0	0	0	0	0	1000	301	1	28	100.6183643	14.14093138
1	201	5	9	2553	17:10	2	3	2	1	1	1	1	1	10	1	0	0	0	0	0	0	0	0	0	0	0	0	0	0	0	1000	301	1	28	100.6183643	14.14092191
1	201	6	11	2553	09:30	1	3	3	1	1	1	1	1	10	1	0	0	0	0	0	0	0	0	0	0	0	0	0	0	0	1000	301	1	28	100.6183866	14.13799689
1	201	17	4	2553	06:35	1	3	2	1	1	1	1	1	10	1	0	0	0	0	0	0	0	0	0	0	0	0	0	0	0	1000	301	1	28	100.6183999	14.13624567
1	202	6	11	2553	20:30	3	3	1	2	1	1	1	1	10	1	0	1	0	0	5	0	0	0	0	0	0	0	0	6	1000	0	604	2	32	100.7072158	14.2273357
1	202	23	6	2553	09:00	1	3	2	1	1	1	1	1	10	1	0	0	0	0	1	0	0	0	0	0	0	0	0	1	1000	0	708	1	32	100.6970959	14.22192962
1	202	18	4	2553	13:10	2	3	2	1	1	1	1	1	10	1	0	2	0	0	2	0	0	0	0	0	0	0	0	4	1000	0	604	1	32	100.652761	14.19829492
1	202	15	4	2553	09:10	1	3	3	1	1	1	1	1	10	1	1	0	0	0	0	0	0	0	0	0	0	0	0	1	0	1000	301	1	32	100.6494977	14.19654958
1	301	17	4	2553	18:40	3	3	2	2	1	1	1	1	10	1	0	0	0	0	1	0	0	0	0	0	0	0	0	1	0	1000	301	2	32	100.8175848	14.28775378
1	301	15	4	2553	03:50	1	3	2	1	1	1	1	1	10	1	0	1	0	0	0	0	0	0	0	0	0	0	0	1	0	1000	301	1	32	100.7735263	14.25900459
1	301	8	11	2553	03:10	1	3	1	1	1	1	1	1	10	1	0	2	0	0	8	0	0	0	0	0	0	0	0	10	1000	0	708	1	32	100.7676981	14.2558251
1	301	15	1	2553	22:30	3	3	1	1	1	1	1	1	10	1	0	0	0	0	6	0	0	0	0	0	0	0	0	6	1000	0	301	1	32	100.7314555	14.23923527
1	302	27	11	2553	13:50	2	3	1	1	1	1	2	1	10	1	0	0	1	0	0	3	0	0	0	0	0	0	4	0	7000	100000	708	7	63	100.9144721	14.48643982
1	302	9	5	2553	14:15	2	3	2	1	1	1	1	1	10	1	0	0	0	0	0	0	0	0	0	0	0	0	0	0	17000	40000	708	1	63	100.9008579	14.44923115
1	302	18	2	2553	03:25	1	3	3	1	1	1	1	1	10	1	2	0	0	1	0	0	0	0	0	0	0	0	0	3	47000	500000	301	1	63	100.896773	14.43763736
1	302	12	9	2553	09:30	1	3	1	1	1	1	1	1	10	1	0	0	0	0	0	0	0	0	0	0	0	0	0	0	38000	0	708	1	63	100.8944072	14.4260853
1	302	29	8	2553	04:35	1	3	2	1	1	1	1	1	10	1	0	0	0	0	0	0	0	0	0	0	0	0	0	0	411000	150000	604	1	63	100.8910788	14.40852354
1	400	4	1	2553	02:50	1	3	1	1	1	7	1	1	10	18	0	1	0	0	0	0	0	0	0	0	0	0	0	1	96000	0	604	5	63	100.9127937	14.52784937
1	1002	8	10	2553	12:05	2	3	1	1	1	7	1	1	10	11	0	2	0	0	0	0	0	0	0	0	0	0	0	2	0	1000	101	5	23	100.1228429	15.69344228
1	1100	3	11	2553	07:22	1	3	1	1	1	1	2	1	10	2	0	0	0	0	0	0	0	0	0	0	0	0	0	0	0	8000	207	7	23	100.0168363	15.7395835
1	1300	2	8	2553	13:00	2	3	1	1	1	1	1	1	10	18	0	0	1	0	0	0	0	0	0	0	0	0	1	0	0	100000	609	1	5	99.83654945	15.96699515
1	1400	15	4	2553	23:55	3	3	1	1	1	3	1	1	10	18	0	0	0	0	0	0	0	0	0	0	0	0	0	0	4000	100000	301	5	5	99.69315979	16.240981
1	1400	10	10	2553	04:00	1	3	1	1	1	1	1	1	10	1	1	0	0	0	0	0	0	0	0	0	0	0	0	1	0	100000	301	1	5	99.70199489	16.21545866
1	1600	2	10	2553	19:30	3	3	1	1	1	1	1	1	10	18	0	0	0	0	0	2	0	0	0	0	0	0	2	0	0	200000	301	1	17	99.12849525	16.87951191
1	2702	12	10	2553	19:00	3	3	3	1	1	1	1	1	10	2	0	0	1	0	0	0	0	0	0	0	0	0	1	0	41000	0	301	1	33	99.75403479	19.47185278
1	2802	1	11	2553	13:45	2	3	1	2	1	1	1	1	10	13	0	0	0	0	0	0	0	0	0	0	0	0	0	0	12000	0	804	2	13	99.83540316	19.88648427
2	100	12	2	2553	08:30	1	3	2	1	1	1	1	1	10	1	0	0	0	0	0	0	0	0	0	0	0	0	0	0	130000	0	301	1	63	100.9617359	14.54789757
2	100	26	10	2553	14:00	2	3	1	1	1	1	1	1	10	1	0	0	0	0	0	0	0	0	0	0	0	0	0	0	40000	15000	708	1	63	101.0092228	14.58272818
2	200	30	5	2553	16:58	2	3	1	1	1	1	1	1	10	1	0	1	0	0	2	0	0	0	0	0	0	0	0	3	48000	1000000	301	1	21	101.2041285	14.63598959
2	200	6	1	2553	16:30	2	3	1	1	1	1	1	1	10	1	1	6	0	0	12	0	0	0	0	0	0	0	0	19	49000	500000	301	1	21	101.212884	14.63353931
2	200	5	5	2553	15:30	2	3	1	1	1	1	1	1	10	14	0	0	0	0	0	0	0	0	0	0	0	0	0	0	34000	20000	708	1	21	101.2243079	14.63058483
2	300	20	9	2553	11:30	1	3	1	2	1	1	1	1	10	1	0	0	0	0	0	0	0	0	0	0	0	0	0	0	12000	3000	803	2	21	101.7081912	14.86502694
2	300	5	2	2553	13:50	2	3	1	1	1	1	1	1	10	14	0	0	0	0	0	0	0	0	0	0	0	0	0	0	24000	45000	301	1	21	101.7168981	14.86718147
2	401	11	10	2553	01:25	1	3	2	1	1	1	2	1	10	2	0	2	1	0	10	1	0	0	0	0	0	0	2	12	3000	200000	207	7	21	101.774922	14.8697396
2	402	5	1	2553	10:30	1	3	1	1	1	1	1	1	10	1	0	0	0	0	0	0	0	0	0	0	0	0	0	0	45000	140000	301	1	21	101.9269931	14.91031243
2	402	21	2	2553	12:50	2	3	1	1	1	1	1	1	10	1	0	0	1	0	0	0	0	0	0	0	0	0	1	0	0	80000	3	1	21	101.8611806	14.88247974
2	402	30	1	2553	01:19	1	3	1	1	1	1	1	1	10	1	0	0	0	0	0	0	0	0	0	0	0	0	0	0	37000	50000	708	1	21	101.8556513	14.88014436
2	402	28	11	2553	19:40	3	3	1	1	1	1	2	1	10	1	0	0	0	0	0	1	0	0	0	0	0	0	1	0	0	80000	609	7	21	101.8508026	14.87809628
2	500	22	1	2553	01:45	1	3	1	1	1	1	1	1	5	17	0	0	2	0	0	0	0	0	0	0	0	0	2	0	41000	800000	604	13	21	102.1951917	15.06677752
2	500	17	4	2553	12:00	2	3	1	1	1	1	1	1	10	14	0	0	0	0	0	0	0	0	0	0	0	0	0	0	119000	0	708	1	21	102.1477232	15.0397773
2	500	3	3	2553	00:25	1	3	1	1	1	2	1	1	10	1	0	0	1	0	0	0	0	0	0	0	0	0	1	0	17000	0	301	5	21	102.1366509	15.02497492
2	600	14	11	2553	01:00	1	3	1	1	1	1	1	1	10	1	0	7	0	0	7	1	0	0	0	0	0	0	1	14	6000	0	301	1	21	102.5437209	15.52975858
2	600	13	4	2553	06:30	1	3	1	1	1	1	1	1	10	1	0	0	2	0	0	1	0	0	0	0	0	0	3	0	11000	0	502	1	21	102.4797832	15.41399762
2	600	8	3	2553	02:10	1	3	1	1	1	1	1	1	10	1	0	0	0	0	0	0	0	0	0	0	0	0	0	0	36000	0	708	1	21	102.4566296	15.36950608
2	701	31	8	2553	13:30	2	3	1	1	1	1	1	1	10	13	0	0	0	1	1	0	0	0	0	0	0	0	0	2	6000	0	301	1	21	102.5806956	15.69168533
2	701	17	10	2553	19:00	3	3	1	1	1	1	1	1	10	13	0	0	0	0	0	0	0	0	0	0	0	0	0	0	5000	0	708	1	21	102.5783321	15.68537893
2	701	11	10	2553	08:15	1	3	1	1	1	1	1	1	10	13	0	0	0	0	0	0	0	0	0	0	0	0	0	0	5000	0	708	1	21	102.566107	15.62177392
2	701	21	4	2553	01:00	1	3	1	1	1	1	1	1	10	13	0	0	2	0	0	2	0	0	0	0	0	0	4	0	7000	0	609	1	21	102.552992	15.56763836
2	702	4	1	2553	11:20	1	3	1	1	1	1	1	1	10	1	0	2	0	1	0	0	0	0	0	0	0	0	0	3	0	1000	609	1	6	102.5985086	15.73886093
2	800	31	12	2553	14:25	2	3	1	1	1	1	1	1	10	1	0	1	0	0	1	0	0	0	0	0	0	0	0	2	0	1000	301	1	6	102.7160774	16.05755011
2	901	6	11	2553	03:00	1	3	1	1	1	2	1	1	10	1	0	0	0	0	0	0	0	0	0	0	0	0	0	0	4000	0	203	5	6	102.7946604	16.31951343
2	901	27	8	2553	00:30	1	3	1	1	1	1	2	1	10	1	0	3	0	0	2	0	0	0	0	0	0	0	0	5	41000	0	708	7	6	102.7605521	16.20629195
2	901	3	12	2553	04:35	1	3	1	1	1	3	1	1	10	17	0	13	2	0	9	0	0	0	0	0	0	0	2	22	46000	0	301	5	6	102.7220083	16.07262613
2	902	14	10	2553	09:30	1	3	1	1	1	1	1	1	10	1	0	0	0	0	0	0	0	0	0	0	0	0	0	0	0	1000	904	1	6	102.8194133	16.41726138
2	1000	4	3	2553	04:00	1	3	1	1	1	1	1	1	10	1	7	0	0	12	0	0	0	0	0	0	0	0	0	19	75000	0	708	1	6	102.8261642	16.55578559
2	1101	13	7	2553	04:30	1	3	2	1	1	1	2	1	10	17	0	0	0	0	0	0	0	0	0	0	0	0	0	0	50000	0	708	7	6	102.799191	16.62730458
2	1101	17	3	2553	00:00	1	3	1	1	1	1	1	1	10	1	17	0	0	4	0	0	0	0	0	0	0	0	0	21	0	1000	904	1	6
2	1102	2	1	2553	19:30	3	3	1	1	1	7	1	1	10	2	0	0	1	0	0	0	0	0	0	0	0	0	1	0	0	5000	106	5	73	102.8986284	17.01310546
2	1200	30	11	2553	10:45	1	3	1	2	1	1	1	1	10	1	0	0	0	0	0	0	0	0	0	0	0	0	0	0	40000	50000	301	2	73	102.9498192	17.16944662
2	1200	8	4	2553	12:15	2	3	1	1	1	1	1	1	5	14	1	0	0	0	0	0	0	0	0	0	0	0	0	1	50000	1000000	604	13	73	102.9252811	17.20644626
2	1200	25	7	2553	14:00	2	3	1	1	1	1	2	1	10	1	0	0	0	0	0	0	0	0	0	0	0	0	0	0	9000	100000	708	7	73	102.8456997	17.32071086
2	1200	22	9	2553	07:00	1	3	1	1	1	1	1	1	10	2	0	11	0	0	10	0	0	0	0	0	0	0	0	21	7000	100000	708	1	73	102.8300815	17.34380428
2	1200	29	6	2553	19:00	3	3	1	1	1	1	1	1	10	2	14	0	0	14	0	1	0	0	0	0	0	0	1	28	0	300000	701	1	73	102.8271506	17.34813722
2	1300	10	9	2553	16:30	2	3	1	1	1	1	1	1	10	2	0	2	0	0	0	0	0	0	0	0	0	0	0	2	0	12000	301	1	73	102.8006475	17.54696034
3	100	13	2	2553	10:30	1	3	1	1	1	7	1	1	10	1	0	0	0	0	1	0	0	0	0	0	0	0	0	1	0	1000	904	5	2	100.6075317	13.67510226
3	100	31	1	2553	00:45	1	3	1	1	1	1	1	1	10	1	0	1	0	0	0	0	0	0	0	0	0	0	0	1	0	1000	904	1	2	100.606055	13.67150962
3	100	7	8	2553	00:30	1	3	1	1	1	1	2	1	10	1	0	1	0	0	1	0	0	0	0	0	0	0	0	2	0	1000	904	7	59	100.5948721	13.64427127
3	100	10	5	2553	09:00	1	3	1	1	1	1	1	1	10	1	0	0	0	0	0	0	0	0	0	0	0	0	0	0	17000	0	708	1	59	100.5913675	13.63570836
3	600	8	11	2553	23:30	3	3	1	1	1	1	2	1	10	1	0	0	0	0	0	0	0	0	0	0	0	0	0	0	1000	0	708	7	9	100.8934449	12.68297111
3	1100	24	1	2553	14:45	2	3	1	1	1	1	2	1	10	1	0	0	0	0	0	0	0	0	0	0	0	0	0	0	15000	0	708	7	7	101.8511606	12.76608977
3	1100	14	4	2553	23:15	3	3	1	2	1	1	1	1	10	1	1	0	0	0	0	0	0	0	0	0	0	0	0	1	8000	0	803	2	7	101.9006356	12.73505152
3	1100	3	1	2553	14:10	2	3	1	1	1	1	1	1	10	18	1	0	1	2	0	0	0	0	0	0	0	0	1	3	0	50000	504	1	7	101.9514588	12.7231509
4	101	2	11	2553	19:30	3	3	1	1	1	1	1	1	10	1	0	0	0	0	0	0	0	0	0	0	0	0	0	0	0	1000	904	1	19	100.2453459	13.73452301
4	101	3	4	2553	15:22	2	3	1	1	1	1	1	1	10	1	0	0	0	0	0	0	0	0	0	0	0	0	0	0	0	1000	904	1	19	100.23442	13.74375626
4	101	10	6	2553	17:30	2	3	1	1	1	3	1	1	10	1	0	0	0	0	0	0	0	0	0	0	0	0	0	0	0	1000	904	5	19	100.2337968	13.74400445
4	102	8	10	2553	15:40	2	3	1	1	1	1	1	1	10	1	0	0	0	0	0	0	0	0	0	0	0	0	0	0	97000	0	604	1	19	100.0205696	13.8037702
4	402	17	5	2553	05:15	1	3	1	1	1	1	1	1	10	1	0	17	1	0	18	0	0	0	0	0	0	0	1	35	1000	0	708	1	38	99.82393658	13.300019
4	402	29	4	2553	18:05	3	3	1	1	1	1	1	1	10	18	0	0	1	0	0	0	0	0	0	0	0	0	1	0	1000	0	708	1	38	99.82393658	13.300019
4	700	4	1	2553	04:45	1	3	1	1	1	1	1	1	10	1	0	0	0	1	0	0	0	0	0	0	0	0	0	1	8000	0	301	1	29	99.91703598	12.39303275
4	1400	20	1	2553	00:09	1	3	1	1	1	1	1	1	10	17	1	24	1	0	23	0	0	0	0	0	0	0	1	48	0	1000	701	1	12	99.27850043	10.91195776
4	1400	17	5	2553	02:00	1	3	1	2	1	1	1	1	10	1	0	4	1	0	0	0	0	0	0	0	0	0	1	4	37000	0	803	2	12	99.2752005	10.9075805
4	2800	22	2	2553	10:00	1	3	1	1	1	2	1	1	10	1	0	0	0	0	0	0	0	0	0	0	0	0	0	0	1000	0	708	5	34	98.52447269	8.477995319
4	3200	3	1	2553	23:10	3	3	1	1	1	1	1	1	5	1	0	1	0	1	1	0	0	0	0	0	0	0	0	3	30000	1200000	301	13	1	98.99433645	8.075174943
4	3401	7	7	2553	14:00	2	3	1	1	1	1	1	1	10	1	0	1	0	0	0	0	0	0	0	0	0	0	0	1	1000	60000	900	1	15	99.46791249	7.746560927
4	3500	26	3	2553	15:45	2	3	1	1	1	7	1	1	10	14	0	1	1	0	1	1	0	0	0	0	0	0	2	2	0	450000	101	5	15	99.58718622	7.639841816
4	3500	29	11	2553	08:45	1	3	1	1	1	3	1	1	10	1	0	0	0	0	0	1	0	0	0	0	0	0	1	0	0	350000	301	5	15	99.59962167	7.604588443
4	3600	7	10	2553	10:50	1	3	1	2	1	1	1	1	10	1	0	0	0	0	1	0	0	0	0	0	0	0	0	1	1000	0	301	2	15	99.78437866	7.563794343
4	3800	7	1	2553	02:12	1	3	1	1	1	1	1	1	10	1	0	3	0	0	4	0	0	0	0	0	0	0	0	7	0	1000	708	1	35	100.0636967	7.515513883
4	3902	26	7	2553	15:00	2	3	1	2	1	1	1	1	10	1	1	5	0	3	11	0	0	0	0	0	0	0	0	20	0	1000	301	2	57	100.2554644	7.181786
4	4000	26	5	2553	10:25	1	3	1	1	1	1	1	1	10	1	2	4	0	1	3	0	0	0	0	0	0	0	0	10	0	1000	702	1	57	100.4162228	7.000441768
4	4200	24	2	2553	13:30	2	3	1	1	1	3	1	1	10	1	0	0	1	0	0	0	0	0	0	0	0	0	1	0	0	1000	301	5	57	100.4532991	6.801596179
4	4200	28	2	2553	12:45	2	3	1	1	1	1	1	1	10	1	0	0	0	0	0	0	0	0	0	0	0	0	0	0	0	1000	501	1	57	100.4532587	6.799420734
4	4200	18	2	2553	11:30	1	3	1	1	1	1	1	1	10	1	0	0	0	0	0	0	0	0	0	0	0	0	0	0	46000	0	503	1	57	100.4264456	6.644832926
9	100	12	10	2553	18:00	3	3	1	1	1	1	1	1	10	1	0	0	0	0	0	0	0	0	0	0	0	0	0	0	0	1000	503	1	2	100.4068224	13.68192357
9	100	2	8	2553	03:00	1	3	1	1	1	1	1	1	10	1	0	0	0	0	0	0	0	0	0	0	0	0	0	0	44000	0	904	1	2	100.4073876	13.76779796
9	202	1	9	2553	15:00	2	3	1	1	1	1	1	1	10	1	0	0	0	0	0	0	0	0	0	0	0	0	0	0	0	1000	904	1	24	100.4104334	13.86895077
9	202	18	5	2553	14:05	2	3	1	1	1	1	1	1	10	1	0	0	0	0	0	0	0	0	0	0	0	0	0	0	0	1000	904	1	24	100.4103063	13.87028617
9	202	26	3	2553	09:40	1	3	1	1	1	1	1	1	10	1	0	0	0	0	0	0	0	0	0	0	0	0	0	0	0	1000	904	1	24	100.4102974	13.87038022
9	202	3	12	2553	19:00	3	3	1	1	1	1	1	1	10	1	0	0	0	0	0	0	0	0	0	0	0	0	0	0	0	1000	904	1	24	100.4101363	13.87207298
9	202	2	4	2553	01:30	1	3	1	1	1	1	1	1	10	18	0	0	0	0	0	0	0	0	0	0	0	0	0	0	898000	0	301	1	24	100.4095482	13.87828003
9	202	7	5	2553	13:45	2	3	1	1	1	1	1	1	10	1	0	0	0	0	0	0	0	0	0	0	0	0	0	0	0	1000	904	1	24	100.4095251	13.87852455
9	202	7	5	2553	13:20	2	3	1	1	1	1	1	1	10	1	0	0	0	0	0	0	0	0	0	0	0	0	0	0	0	1000	904	1	24	100.4091925	13.88204194
9	202	21	6	2553	13:15	2	3	1	1	1	1	1	1	10	1	0	0	0	0	0	0	0	0	0	0	0	0	0	0	0	1000	904	1	24	100.4090058	13.88401694
9	402	23	9	2553	05:00	1	3	1	1	1	1	1	1	10	1	0	0	0	0	0	0	0	0	0	0	0	0	0	0	1000	0	604	1	28	100.7105515	13.99532724
9	500	2	4	2553	13:00	2	3	1	1	1	1	1	1	10	1	0	3	0	0	0	0	0	0	0	0	0	0	0	3	1000	0	301	1	2	100.6762407	13.81750726
9	500	20	8	2553	10:30	1	3	1	1	1	1	1	1	10	1	0	0	0	0	1	0	0	0	0	0	0	0	0	1	0	1000	301	1	2	100.6754557	13.82050491
9	500	19	6	2553	14:30	2	3	1	1	1	1	1	1	10	1	7	0	1	7	0	0	0	0	0	0	0	0	1	14	0	1000	708	1	2	100.6917464	13.89444375
9	500	7	6	2553	08:20	1	3	1	1	1	1	1	1	5	1	0	0	0	0	0	0	0	0	0	0	0	0	0	0	1000	0	708	13	2	100.6941619	13.89919433
11	700	18	4	2553	02:40	1	3	1	1	1	1	1	1	10	17	4	20	0	0	0	0	0	0	0	0	0	0	0	24	0	800000	701	1	74	100.2474094	17.24322781
11	800	26	4	2553	02:00	1	3	1	1	1	1	1	1	10	17	0	0	0	0	0	0	0	0	0	0	0	0	0	0	138000	50000	708	1	74	100.134754	17.5893647
11	1100	18	7	2553	13:00	2	3	1	2	1	1	1	1	10	1	0	0	0	0	0	0	0	0	0	0	0	0	0	0	0	1000	201	2	40	99.93498753	17.95786661
11	1201	27	8	2553	16:00	2	3	1	2	1	1	1	1	10	1	0	0	0	0	0	0	0	0	0	0	0	0	0	0	21000	0	804	2	53	99.63216135	18.11124931
11	1202	28	1	2553	15:30	2	3	1	1	1	3	1	1	10	14	0	0	0	0	0	0	0	0	0	0	0	0	0	0	0	1000	705	5	53	99.54026579	18.25671932
11	1300	22	6	2553	23:00	3	3	1	2	1	1	1	1	10	1	0	0	0	0	0	0	0	0	0	0	0	0	0	0	129000	0	803	2	53	99.44324107	18.28808221
11	1500	30	9	2553	20:40	3	3	1	2	1	1	1	1	10	1	0	0	0	0	0	0	0	0	0	0	0	0	0	0	4000	200000	301	2	54	99.04635701	18.5562976
11	1600	7	8	2553	06:30	1	3	1	1	1	2	1	1	10	1	1	0	0	0	0	1	0	0	0	0	0	0	1	1	51000	0	101	5	14	99.02925177	18.76460318
12	801	29	8	2553	05:10	1	3	1	1	1	1	1	1	10	17	0	0	0	0	0	0	0	0	0	0	0	0	0	0	27000	0	604	1	37	100.2411019	16.83622232
12	1100	12	1	2553	03:30	1	3	1	2	1	1	1	1	10	14	0	5	0	0	3	0	0	0	0	0	0	0	0	8	40000	70000	805	2	39	101.1255891	16.77258771
12	1700	19	6	2553	07:00	1	3	1	1	1	1	1	1	5	1	5	0	0	0	0	0	0	0	0	0	0	0	0	5	47000	0	604	13	6	102.9223732	16.4376616
21	701	11	4	2553	13:20	2	3	2	1	1	1	2	1	10	2	0	0	0	0	0	0	0	0	0	0	0	0	0	0	0	1000	207	7	39	101.0501362	15.96506005
22	204	19	7	2553	06:00	1	3	1	2	1	1	1	1	10	1	0	0	1	0	0	0	0	0	0	0	0	0	1	0	0	35000	301	2	56	103.314868	17.38299872
22	204	14	12	2553	19:10	3	3	1	1	1	1	1	1	10	18	0	0	0	0	0	1	0	0	0	0	0	0	1	0	0	1000	301	1	56	103.3259329	17.38782978
23	401	2	10	2553	11:30	1	3	1	1	1	2	1	1	10	5	0	0	0	0	0	0	0	0	0	0	0	0	0	0	52000	0	604	5	47	103.6966846	16.05510567
23	501	21	6	2553	20:30	3	3	1	1	1	3	1	1	10	1	2	3	0	0	1	0	0	0	0	0	0	0	0	6	1000	0	301	5	47	104.0278669	15.96304891
23	501	4	2	2553	19:10	3	3	1	1	1	3	1	1	10	1	0	1	0	0	1	0	0	0	0	0	0	0	0	2	58000	0	301	5	45	104.108769	15.83642918
31	100	10	4	2553	21:00	3	3	3	1	1	1	1	1	10	1	0	0	0	0	0	0	0	0	0	0	0	0	0	0	29000	0	900	1	2	100.5591001	13.815783
31	100	30	1	2553	13:15	2	3	1	1	1	1	1	1	10	1	0	0	0	0	0	0	0	0	0	0	0	0	0	0	0	1000	301	1	2	100.6018479	13.92131111
32	100	10	8	2553	20:00	3	3	1	2	1	1	1	1	10	1	0	19	2	0	16	1	0	0	0	0	0	0	3	35	0	1000	802	2	32	100.6128651	14.18516086
32	100	16	4	2553	10:30	1	3	1	1	1	1	1	1	10	1	0	0	0	0	0	0	0	0	0	0	0	0	0	0	1000	0	301	1	32	100.6089252	14.21047562
32	100	16	4	2553	10:45	1	3	1	1	1	1	1	1	10	1	0	2	0	0	0	0	0	0	0	0	0	0	0	2	0	1000	301	1	32	100.610214	14.22093364
32	201	17	7	2553	17:30	2	3	1	1	1	1	1	1	10	1	0	22	0	0	11	0	0	0	0	0	0	0	0	33	1000	0	708	1	32	100.5422617	14.4424381
32	201	17	6	2553	09:30	1	3	1	1	1	1	1	1	10	1	1	3	0	0	7	0	0	0	0	0	0	0	0	11	0	1000	301	1	32	100.5259348	14.4900874
32	300	29	8	2553	04:00	1	3	1	1	1	1	1	1	10	1	18	0	1	18	0	1	0	0	0	0	0	0	2	36	30000	0	704	1	64	100.450907	14.76750114
33	202	1	3	2553	16:30	2	3	1	1	1	1	1	1	10	1	0	0	0	0	0	0	0	0	0	0	0	0	0	0	0	1000	301	1	30	101.3225914	14.15059412
33	301	3	3	2553	15:50	2	3	1	1	1	1	1	1	10	2	0	0	0	0	0	1	0	0	0	0	0	0	1	0	0	1000	609	1	30	101.6376877	14.04179362
33	501	31	10	2553	15:46	2	3	1	1	1	1	1	1	10	1	0	2	0	0	3	0	0	0	0	0	0	0	0	5	0	1000	301	1	62	102.2678874	13.76198309
34	101	24	3	2553	19:00	3	3	1	1	1	1	1	1	10	1	0	0	0	0	0	0	0	0	0	0	0	0	0	0	0	1000	301	1	59	100.6430758	13.66606642
34	101	2	4	2553	11:00	1	3	1	1	1	1	1	1	10	1	0	0	0	0	0	0	0	0	0	0	0	0	0	0	0	1000	301	1	59	100.6380329	13.6670824
34	101	22	2	2553	12:45	2	3	1	1	1	1	1	1	10	1	0	0	0	0	0	0	0	0	0	0	0	0	0	0	0	1000	301	1	59	100.62886	13.66891179
34	101	8	2	2553	06:00	1	3	1	1	1	1	1	1	10	1	0	0	0	0	0	0	0	0	0	0	0	0	0	0	0	1000	301	1	59	100.62886	13.66891179
34	202	8	4	2553	09:00	1	3	1	1	1	1	1	1	10	1	0	0	0	0	0	0	0	0	0	0	0	0	0	0	1000	0	301	1	9	100.9957152	13.46400542
35	101	19	1	2553	07:50	1	3	3	1	1	1	1	1	10	1	0	0	0	0	0	0	0	0	0	0	0	0	0	0	0	1000	503	1	2	100.4807452	13.68267511
35	101	8	7	2553	09:30	1	3	3	1	1	1	1	1	10	1	0	1	0	0	1	0	0	0	0	0	0	0	0	2	0	1000	301	1	2	100.4832999	13.68332455
35	101	1	1	2553	16:50	2	3	3	1	1	1	1	1	10	1	0	0	0	0	0	0	0	0	0	0	0	0	0	0	0	1000	301	1	2	100.4875238	13.68500031
35	101	13	2	2553	08:10	1	3	3	1	1	1	1	1	10	1	0	0	0	0	0	0	0	0	0	0	0	0	0	0	0	1000	301	1	2	100.3927471	13.62546767
35	101	9	2	2553	15:00	2	3	3	1	1	1	1	1	10	1	0	0	0	0	0	0	0	0	0	0	0	0	0	0	0	1000	404	1	2	100.4012134	13.63404835
35	101	19	12	2553	04:50	1	3	1	1	1	1	1	1	10	1	0	0	0	0	0	0	0	0	0	0	0	0	0	0	0	1000	301	1	2	100.4132898	13.64442217
35	101	26	1	2553	20:00	3	3	3	1	1	1	1	1	10	1	0	1	0	0	0	0	0	0	0	0	0	0	0	1	0	1000	301	1	2	100.4136369	13.64467937
35	101	10	9	2553	14:00	2	3	3	1	1	1	1	1	10	1	0	0	0	0	0	0	0	0	0	0	0	0	0	0	0	1000	301	1	2	100.4153723	13.64596532
35	101	26	11	2553	14:30	2	3	3	1	1	1	1	1	10	1	0	0	0	0	1	0	0	0	0	0	0	0	0	1	0	1000	301	1	2	100.4278624	13.65523082
35	101	4	1	2553	05:45	1	3	3	1	1	1	1	1	10	1	0	1	0	0	0	0	0	0	0	0	0	0	0	1	0	1000	301	1	2	100.4447846	13.66570231
35	101	17	4	2553	04:20	1	3	3	1	1	1	1	1	10	1	0	1	0	0	0	0	0	0	0	0	0	0	0	1	0	1000	904	1	2	100.4514485	13.66973909
35	101	1	4	2553	21:10	3	3	3	1	1	1	1	1	10	1	0	0	0	0	0	0	0	0	0	0	0	0	0	0	0	1000	601	1	2	100.4596049	13.67465486
35	102	4	3	2553	04:30	1	3	2	1	1	1	1	1	10	1	0	1	0	0	0	0	0	0	0	0	0	0	0	1	0	1000	301	1	61	100.2806263	13.56597011
35	102	22	3	2553	00:00	1	3	2	1	1	1	1	1	10	1	0	0	0	0	0	0	0	0	0	0	0	0	0	0	1000	0	604	1	61	100.3126976	13.58273527
37	100	13	4	2553	12:30	2	3	1	1	1	7	1	1	10	2	1	0	0	1	2	0	0	0	0	0	0	0	0	4	0	1000	601	5	38	99.90825729	12.70134839
37	100	15	4	2553	23:00	3	3	1	1	1	1	1	1	10	1	0	0	0	0	0	0	0	0	0	0	0	0	0	0	0	1000	301	1	38	99.93404796	12.7627572
41	100	9	12	2553	06:00	1	3	1	1	1	1	1	1	10	2	2	4	0	9	27	1	0	0	0	0	0	0	1	42	0	400000	702	1	12	99.12947773	10.44139167
41	200	17	7	2553	14:00	2	3	1	1	1	1	1	1	10	1	0	0	0	0	0	0	0	0	0	0	0	0	0	0	36000	60000	604	1	12
41	300	3	1	2553	23:00	3	3	1	2	1	1	1	1	10	18	0	0	0	0	0	0	0	0	0	0	0	0	0	0	0	1000	702	2	12	99.06254934	9.878824255
41	501	7	1	2553	12:40	2	3	1	1	1	1	1	1	10	1	0	15	0	0	0	0	0	0	0	0	0	0	0	15	1000	0	708	1	67	99.15089309	9.271001992
41	501	11	10	2553	01:00	1	3	1	1	1	1	1	1	10	1	0	3	0	0	9	0	0	0	0	0	0	0	0	12	0	1000	904	1	67
41	800	4	1	2553	12:00	2	3	1	1	1	1	1	1	10	18	0	0	1	0	0	0	0	0	0	0	0	0	1	0	0	1000	504	1	67	99.35366996	8.624197723
41	800	8	2	2553	20:10	3	3	1	1	1	1	1	1	10	2	0	0	1	0	0	0	0	0	0	0	0	0	1	0	0	1000	1	1	67	99.34450445	8.545836607
41	1100	2	7	2553	21:15	3	3	1	1	1	3	1	1	10	2	0	0	1	0	0	0	0	0	0	0	0	0	1	0	0	1000	106	5	35	99.99884742	7.699449742
41	1100	18	8	2553	23:00	3	3	1	1	1	1	2	1	10	2	1	0	0	0	0	0	0	0	0	0	0	0	0	1	0	1000	207	7	35	100.031103	7.655804885
42	705	16	10	2553	08:30	1	3	1	1	1	1	1	1	10	1	4	7	0	5	5	0	0	0	0	0	0	0	0	21	22000	500000	604	1	25	101.9129524	6.360457674
44	300	28	10	2553	19:15	3	3	1	1	1	1	1	1	10	2	0	13	1	0	19	0	0	0	0	0	0	0	1	32	1000	0	504	1	67	99.13525701	8.691390433
101	1000	1	8	2553	04:00	1	3	1	2	1	1	1	1	10	1	0	2	0	0	0	0	0	0	0	0	0	0	0	2	19000	0	301	2	40	100.1725276	18.17033358
101	1000	11	11	2553	20:00	3	3	1	2	1	1	1	1	10	1	0	3	1	0	6	0	0	0	0	0	0	0	1	9	0	1000	301	2	40	100.1734519	18.17136562
101	1000	17	12	2553	05:00	1	3	1	1	1	1	1	1	10	1	0	4	0	0	4	0	0	0	0	0	0	0	0	8	81000	0	705	1	40	100.1753517	18.17348703
101	1000	15	3	2553	17:00	2	3	1	1	1	1	1	1	10	1	0	0	1	0	0	1	0	0	0	0	0	0	2	0	0	1000	708	1	40	100.1826538	18.18163992
101	1300	8	11	2553	20:40	3	3	1	1	1	3	1	1	10	1	0	0	1	0	0	0	0	0	0	0	0	0	1	0	0	10000	101	5	26	100.7497671	18.67254241
107	101	17	3	2553	18:40	3	3	1	2	1	1	1	1	10	14	2	0	0	0	1	0	0	0	0	0	0	0	0	3	155000	0	708	2	14	98.93949727	18.9244596
108	200	4	10	2553	09:40	1	3	1	1	1	1	1	1	10	1	1	0	0	0	0	0	0	0	0	0	0	0	0	1	0	1000	904	1	14	98.75775087	18.45137379
108	300	17	12	2553	07:35	1	3	1	2	1	1	1	1	10	3	2	13	0	0	13	0	0	0	0	0	0	0	0	28	0	1000	201	2	14	98.61360255	18.2532469
108	300	14	5	2553	03:30	1	3	1	2	1	1	1	1	10	2	0	0	0	0	0	0	0	0	0	0	0	0	0	0	0	1000	904	2	14	98.63872277	18.28090035
108	400	5	4	2553	11:25	1	3	1	2	1	1	1	1	10	1	0	0	0	0	0	0	0	0	0	0	0	0	0	0	60000	0	804	2	14
108	500	20	8	2553	18:00	3	3	1	1	1	1	1	4	10	3	1	0	1	0	0	0	0	0	0	0	0	0	1	1	0	1000	308	8	14	98.24702455	18.15045735
115	101	10	12	2553	00:00	1	3	1	1	1	1	1	1	10	18	0	0	0	0	0	0	0	0	0	0	0	0	0	0	13000	0	604	1	5	99.83984665	16.48923071
117	100	28	7	2553	14:22	2	3	1	1	1	1	2	1	10	2	0	0	0	0	0	0	0	0	0	0	0	0	0	0	0	5000	207	7	23	100.1168023	16.03527458
117	100	21	11	2553	16:07	2	3	1	1	1	7	1	1	10	2	0	0	0	0	0	0	0	0	0	0	0	0	0	0	0	25000	102	5	23	100.1155995	16.02965555
117	100	22	11	2553	01:37	1	3	1	1	1	7	1	1	10	2	0	0	0	0	0	0	0	0	0	0	0	0	0	0	0	5000	102	5	23	100.1146468	16.01968366
117	100	29	4	2553	16:19	2	3	1	1	1	1	1	1	10	18	0	0	0	0	0	0	0	0	0	0	0	0	0	0	0	1000	207	1	23	100.1146468	16.01968366
117	400	14	4	2553	00:00	1	3	1	1	1	7	1	1	10	1	8	0	3	0	0	0	0	0	0	0	0	0	3	8	0	1000	101	5	37	100.14773	16.59817045
121	100	7	11	2553	21:10	3	3	1	1	1	2	1	1	10	1	0	0	0	0	1	0	0	0	0	0	0	0	0	1	189000	0	301	5	14	99.06996073	18.78271995
125	100	10	6	2553	21:30	3	3	1	1	1	2	1	1	10	1	1	0	1	0	0	0	0	0	0	0	0	0	1	1	58000	0	101	5	65	99.83711696	17.07304819
201	1003	1	1	2553	20:40	3	3	1	1	1	1	1	1	10	2	0	0	2	0	0	0	0	0	0	0	0	0	2	0	35000	100000	609	1	52	101.888378	17.01004913
201	1100	8	6	2553	19:50	3	3	1	1	1	7	1	1	10	2	0	0	0	1	0	0	0	0	0	0	0	0	0	1	0	20000	701	5	52	101.8101513	17.20643222
201	1300	2	1	2553	19:09	3	3	1	2	1	1	1	1	10	13	0	1	0	0	1	0	0	0	0	0	0	0	0	2	0	1000	801	2	52	101.7032784	17.63091308
202	702	15	4	2553	01:30	1	3	1	1	1	3	1	1	10	2	0	0	0	0	0	0	0	0	0	0	0	0	0	0	0	18000	201	5	47	103.7937341	15.61259793
202	1000	7	1	2553	18:30	3	3	1	1	1	1	1	1	10	1	1	0	1	0	0	0	0	0	0	0	0	0	1	1	0	1000	609	1	72	104.5768586	15.8644906
204	101	24	1	2553	00:40	1	3	1	1	1	1	2	1	10	1	0	0	0	0	0	0	0	0	0	0	0	0	0	0	36000	50000	708	7	21	102.0522641	14.97037258
205	201	2	1	2553	22:10	3	3	1	1	1	2	1	1	10	1	0	1	0	0	1	0	0	0	0	0	0	0	0	2	0	100000	107	5	51	100.84693	15.07625643
207	100	2	4	2553	11:00	1	3	1	1	1	1	1	1	10	1	0	0	0	0	0	0	0	0	0	0	0	0	0	0	7000	0	507	1	21	102.4798286	15.35705932
208	102	14	11	2553	09:20	1	3	1	1	1	1	1	1	10	1	0	0	1	0	0	0	0	0	0	0	0	0	1	0	0	4000	301	1	42	102.9414222	16.28696064
210	101	27	8	2553	16:00	2	3	1	1	1	1	1	1	10	1	0	0	0	0	0	0	0	0	0	0	0	0	0	0	1000	0	708	1	73	102.7672694	17.36235093
210	102	6	6	2553	18:20	3	3	1	1	1	7	1	1	10	1	0	0	0	0	3	0	0	0	0	0	0	0	0	3	48000	100000	708	5	73	102.5794391	17.25456203
210	300	2	1	2553	21:00	3	3	1	1	1	1	1	1	10	18	1	0	0	0	0	0	0	0	0	0	0	0	0	1	0	3000	301	1	70	102.196002	17.30398876
212	1100	8	10	2553	09:15	1	3	1	2	1	1	1	1	10	1	0	0	1	0	0	3	0	0	0	0	0	0	4	0	50000	0	803	2	20	104.7285223	17.01758447
212	1302	3	7	2553	15:30	2	3	1	1	1	1	1	1	10	1	0	1	0	0	0	0	0	0	0	0	0	0	0	1	1000	0	301	1	43	104.7200065	16.57820278
217	100	1	8	2553	04:30	1	3	1	1	1	1	1	1	10	1	0	0	3	0	0	0	0	0	0	0	0	0	3	0	0	300000	701	1	76	104.9817951	15.23104954
225	501	17	8	2553	15:30	2	3	1	2	1	1	1	1	10	1	3	0	0	0	0	0	0	0	0	0	0	0	0	3	42000	850000	201	2	39	101.2917624	15.77798255
226	400	30	1	2553	11:30	1	3	1	2	1	1	1	1	10	1	0	9	2	5	0	3	0	0	0	0	0	0	5	14	6000	0	201	2	27	102.8786011	15.00961766
302	200	16	10	2553	14:33	2	3	1	1	1	1	1	1	10	1	0	0	0	0	0	0	0	0	0	0	0	0	0	0	0	1000	904	1	24	100.5262178	13.85851025
302	200	18	5	2553	19:40	3	3	1	1	1	1	1	1	10	1	0	1	0	0	0	0	0	0	0	0	0	0	0	1	0	1000	904	1	24	100.5424191	13.8565291
302	200	9	8	2553	06:30	1	3	1	1	1	1	1	1	10	1	0	0	0	0	0	0	0	0	0	0	0	0	0	0	0	1000	904	1	24	100.4620658	13.872151
302	200	27	4	2553	21:35	3	3	1	1	1	1	1	1	10	1	0	0	0	0	0	0	0	0	0	0	0	0	0	0	0	1000	904	1	24	100.4106795	13.87391331
302	200	21	11	2553	18:35	3	3	1	1	1	1	1	1	10	18	0	1	0	0	0	0	0	0	0	0	0	0	0	1	0	1000	904	1	24	100.4271226	13.87523669
303	100	22	6	2553	08:40	1	3	1	1	1	1	1	1	10	1	0	0	0	0	0	0	0	0	0	0	0	0	0	0	0	1000	904	1	59	100.5444371	13.61672346
303	100	8	2	2553	08:30	1	3	1	1	1	1	1	1	10	1	0	0	0	0	0	0	0	0	0	0	0	0	0	0	0	1000	904	1	59	100.5374448	13.6243962
303	100	24	8	2553	19:30	3	3	1	1	1	1	1	1	10	1	0	0	0	0	0	0	0	0	0	0	0	0	0	0	0	1000	904	1	59	100.5254431	13.64258354
303	100	23	1	2553	23:10	3	3	1	1	1	1	1	1	10	1	0	0	0	0	0	0	0	0	0	0	0	0	0	0	0	1000	904	1	59	100.4884638	13.68466882
303	100	2	6	2553	02:30	1	3	1	1	1	1	1	1	10	1	0	0	0	0	0	0	0	0	0	0	0	0	0	0	0	1000	904	1	59	100.4868955	13.68576249
304	101	5	4	2553	07:00	1	3	1	1	1	1	2	1	10	1	0	1	0	0	4	0	0	0	0	0	0	0	0	5	1000	0	207	7	24	100.540019	13.90031771
304	103	7	2	2553	01:00	1	3	1	1	1	1	1	1	10	1	0	0	0	0	0	0	0	0	0	0	0	0	0	0	0	1000	301	1	2	100.6552077	13.84254544
304	103	16	2	2553	17:50	2	3	1	1	1	1	1	1	10	1	0	0	0	0	0	0	0	0	0	0	0	0	0	0	0	1000	301	1	2	100.6353423	13.85329813
304	103	10	2	2553	14:30	2	3	1	1	1	1	1	1	10	1	0	0	0	0	0	0	0	0	0	0	0	0	0	0	0	1000	301	1	2	100.6345306	13.8537356
304	103	2	2	2553	08:30	1	3	1	1	1	1	1	1	10	1	0	0	0	0	0	0	0	0	0	0	0	0	0	0	0	1000	301	1	2	100.6341248	13.85395433
304	103	11	2	2553	14:30	2	3	1	1	1	1	1	1	10	1	0	0	0	0	0	0	0	0	0	0	0	0	0	0	0	1000	301	1	2	100.6186363	13.86233548
304	103	25	2	2553	15:10	2	3	1	1	1	1	1	1	10	1	0	0	0	0	0	0	0	0	0	0	0	0	0	0	0	1000	301	1	2	100.5984027	13.87318992
304	103	9	1	2553	14:00	2	3	1	1	1	1	1	1	10	1	0	0	0	0	0	0	0	0	0	0	0	0	0	0	0	1000	301	1	2	100.5969654	13.87534623
304	103	10	2	2553	10:00	1	3	1	1	1	7	1	1	10	1	0	0	0	0	0	0	0	0	0	0	0	0	0	0	0	1000	301	5	2	100.5967507	13.87563041
304	401	30	4	2553	05:20	1	3	1	1	1	1	1	1	10	14	0	0	0	0	0	0	0	0	0	0	0	0	0	0	45000	0	604	1	30	101.5453317	13.80153874
304	401	9	8	2553	01:15	1	3	1	1	1	3	1	1	10	17	4	11	0	5	10	0	0	0	0	0	0	0	0	30	0	1000	301	5	30	101.58317	13.89580072
304	500	22	10	2553	10:00	1	3	1	1	1	1	2	1	10	1	2	21	0	0	27	0	0	0	0	0	0	0	0	50	50000	0	301	7	30	101.6562382	13.90471055
304	500	7	8	2553	22:00	3	3	1	1	1	1	1	1	10	1	0	0	0	0	0	0	0	0	0	0	0	0	0	0	45000	0	708	1	30	101.6768001	13.9170535
304	600	7	12	2553	10:30	1	3	3	2	1	1	1	1	10	1	0	13	1	0	2	0	0	0	0	0	0	0	1	15	5000	0	801	2	30
304	700	21	12	2553	15:30	2	3	1	2	1	1	1	1	10	1	8	5	4	0	3	0	0	0	0	0	0	0	4	16	62000	0	301	2	30	101.8790734	14.29972618
304	700	15	7	2553	16:00	2	3	1	2	1	1	1	1	10	1	25	0	3	14	0	0	0	0	0	0	0	0	3	39	0	1000	201	2	30	101.8777773	14.29996265
304	700	18	3	2553	03:30	1	3	1	2	1	1	1	1	10	1	0	9	0	0	13	0	0	0	0	0	0	0	0	22	0	1000	801	2	30	101.8641587	14.30811324
304	700	25	8	2553	02:00	1	3	1	2	1	1	1	1	10	1	0	1	0	0	0	0	0	0	0	0	0	0	0	1	40000	0	604	2	30	101.8203921	14.34623714
305	101	24	8	2553	08:00	1	3	1	1	1	1	1	1	10	1	0	0	0	0	0	0	0	0	0	0	0	0	0	0	0	1000	301	1	28	100.7307325	14.01857885
305	101	4	8	2553	15:00	2	3	1	1	1	1	2	1	10	1	0	0	0	0	0	0	0	0	0	0	0	0	0	0	0	1000	301	7	28	100.7319014	14.01905967
305	101	9	3	2553	06:30	1	3	1	1	1	1	2	1	10	1	0	0	0	0	0	0	0	0	0	0	0	0	0	0	0	1000	504	7	28	100.7319014	14.01905967
306	101	20	8	2553	18:20	3	3	1	1	1	3	1	1	10	1	0	0	0	0	0	0	0	0	0	0	0	0	0	0	0	1000	904	5	24	100.4965288	13.84019676
306	101	21	6	2553	07:10	1	3	1	1	1	3	1	1	10	1	0	0	0	0	0	0	0	0	0	0	0	0	0	0	0	1000	904	5	24	100.4963872	13.84052054
306	101	9	6	2553	09:50	1	3	1	1	1	3	1	1	10	1	0	0	0	0	0	0	0	0	0	0	0	0	0	0	0	1000	904	5	24	100.4963872	13.84052054
306	101	16	5	2553	05:30	1	3	1	1	1	3	1	1	10	1	0	0	0	0	0	0	0	0	0	0	0	0	0	0	0	1000	904	5	24	100.4970519	13.84355391
306	101	16	8	2553	20:15	3	3	1	1	1	1	1	1	10	1	0	0	0	0	0	0	0	0	0	0	0	0	0	0	0	1000	904	1	24	100.5023515	13.84390973
306	101	22	8	2553	11:00	1	3	1	1	1	1	1	1	10	1	0	0	0	0	0	0	0	0	0	0	0	0	0	0	0	1000	904	1	24	100.5045359	13.84387786
306	101	21	6	2553	14:11	2	3	1	1	1	1	1	1	10	1	0	0	0	0	0	0	0	0	0	0	0	0	0	0	0	1000	904	1	24	100.5127289	13.84563049
306	101	10	11	2553	15:30	2	3	1	1	1	1	1	1	10	1	0	0	0	0	0	0	0	0	0	0	0	0	0	0	0	1000	904	1	24	100.5216285	13.85945613
306	101	20	8	2553	22:00	3	3	1	1	1	2	1	1	10	1	0	0	0	0	0	0	0	0	0	0	0	0	0	0	0	1000	904	5	24	100.521626	13.85951603
306	102	1	6	2553	17:10	2	3	1	1	1	3	1	1	10	1	0	0	0	0	0	0	0	0	0	0	0	0	0	0	0	1000	904	5	24	100.5149648	13.8776193
306	102	6	3	2553	13:30	2	3	1	1	1	3	1	1	10	1	0	0	0	0	0	0	0	0	0	0	0	0	0	0	0	1000	904	5	24	100.5145629	13.87868613
306	102	11	11	2553	20:50	3	3	1	1	1	3	1	1	10	1	0	0	0	0	0	0	0	0	0	0	0	0	0	0	0	1000	904	5	24	100.5041973	13.90727413
306	102	23	10	2553	13:30	2	3	1	1	1	2	1	1	10	1	0	0	0	0	0	0	0	0	0	0	0	0	0	0	0	1000	904	5	24	100.5041973	13.90727413
306	102	24	11	2553	07:30	1	3	1	1	1	1	1	1	10	1	0	0	0	0	0	0	0	0	0	0	0	0	0	0	0	1000	904	1	24	100.5178969	13.91943549
306	102	18	3	2553	17:30	2	3	1	1	1	3	1	1	10	1	0	0	0	0	0	0	0	0	0	0	0	0	0	0	0	1000	904	5	24	100.5232924	13.92393126
306	102	8	11	2553	10:00	1	3	1	1	1	2	1	1	10	1	0	0	0	0	0	0	0	0	0	0	0	0	0	0	0	1000	904	5	24	100.5421455	13.94071891
306	103	24	4	2553	08:40	1	3	1	1	1	1	1	1	10	1	0	0	0	0	0	0	0	0	0	0	0	0	0	0	0	1000	301	1	28	100.5506672	13.98325194
306	103	19	6	2553	20:45	3	3	1	1	1	1	1	1	10	1	0	1	0	0	0	0	0	0	0	0	0	0	0	1	0	1000	301	1	28	100.5506647	13.984608
309	101	5	4	2553	20:45	3	3	1	1	1	1	1	1	10	1	0	0	0	0	0	0	0	0	0	0	0	0	0	0	1000	0	503	1	32	100.6379332	14.31583846
309	101	16	2	2553	17:30	2	3	1	1	1	7	1	1	10	1	0	0	0	0	0	0	0	0	0	0	0	0	0	0	1000	0	708	5	32	100.5999932	14.3532421
314	100	15	4	2553	19:40	3	3	1	1	1	1	2	1	10	1	1	0	0	0	2	0	0	0	0	0	0	0	0	3	0	1000	705	7	8	101.013877	13.59161627
315	100	29	1	2553	02:00	1	3	1	1	1	1	1	1	10	18	0	0	0	0	0	0	0	0	0	0	0	0	0	0	1000	0	301	1	9	101.0663815	13.41552061
317	101	3	4	2553	07:00	1	3	1	1	1	2	1	1	10	1	0	0	0	0	2	0	0	0	0	0	0	0	0	2	32000	0	604	5	7	102.2023752	12.68728735
317	400	5	2	2553	17:00	2	3	1	1	1	1	1	1	10	1	8	0	1	11	0	1	0	0	0	0	0	0	2	19	1000	0	703	1	62	102.201322	13.44136179
323	101	3	1	2553	17:50	2	3	1	1	1	1	1	1	10	1	0	0	0	0	1	0	0	0	0	0	0	0	0	1	0	1000	301	1	50	99.9101886	13.79774284
323	103	11	12	2553	22:00	3	3	1	1	1	1	1	1	5	1	2	0	0	15	0	0	0	0	0	0	0	0	0	17	1000	0	604	13	50	99.83787829	13.85586169
323	202	8	11	2553	09:30	1	3	1	1	1	1	1	1	10	1	0	0	0	0	0	0	0	0	0	0	0	0	0	0	15000	5000	708	1	3	99.66587353	13.97534588
329	300	24	12	2553	05:00	1	3	3	1	1	1	2	1	10	1	0	1	0	0	0	0	0	0	0	0	0	0	0	1	1000	0	708	7	71
333	500	12	7	2553	09:00	1	3	1	1	1	3	1	1	10	1	0	0	0	0	0	0	0	0	0	0	0	0	0	0	15000	0	708	5	75	99.84513602	15.38544191
338	201	25	1	2553	14:25	2	3	1	1	1	1	1	1	5	1	0	0	0	0	0	0	0	0	0	0	0	0	0	0	0	1000	904	13	2	100.3331978	13.78788865
338	201	10	10	2553	11:30	1	3	1	1	1	1	1	1	10	2	0	0	0	0	0	0	0	0	0	0	0	0	0	0	0	1000	904	1	2	100.3344014	13.78793325
338	201	18	7	2553	08:00	1	3	1	1	1	1	1	1	10	2	0	0	0	0	0	0	0	0	0	0	0	0	0	0	0	1000	904	1	2	100.3381671	13.78807581
338	201	30	12	2553	12:00	2	3	3	1	1	1	1	1	10	2	0	0	0	0	0	0	0	0	0	0	0	0	0	0	0	1000	904	1	2	100.3385711	13.78809126
338	201	21	3	2553	16:30	2	3	1	1	1	1	1	1	5	1	0	0	0	0	0	0	0	0	0	0	0	0	0	0	0	1000	904	13	2	100.3403335	13.78815866
338	201	30	9	2553	19:30	3	3	1	1	1	1	1	1	10	1	0	0	0	0	0	0	0	0	0	0	0	0	0	0	0	1000	904	1	2	100.3408494	13.78817686
338	201	3	10	2553	18:30	3	3	1	1	1	1	1	1	10	1	0	0	0	0	0	0	0	0	0	0	0	0	0	0	0	1000	904	1	2	100.3409569	13.78818063
338	201	27	5	2553	10:30	1	3	3	1	1	1	1	1	10	1	0	0	0	0	0	0	0	0	0	0	0	0	0	0	0	1000	904	1	2	100.3417093	13.78820699
338	201	25	10	2553	15:00	2	3	1	1	1	1	1	1	10	1	0	0	0	0	0	0	0	0	0	0	0	0	0	0	0	1000	904	1	2	100.3443661	13.78830007
338	201	31	5	2553	11:50	1	3	3	1	1	1	1	1	10	1	0	0	0	0	0	0	0	0	0	0	0	0	0	0	0	1000	904	1	2	100.3443747	13.78830037
338	201	23	8	2553	16:17	2	3	1	1	1	1	1	1	10	1	0	0	0	0	0	0	0	0	0	0	0	0	0	0	0	1000	904	1	2	100.3448304	13.78831633
338	201	6	6	2553	16:15	2	3	3	1	1	1	1	1	10	1	0	0	0	0	2	0	0	0	0	0	0	0	0	2	0	1000	904	1	2	100.3459439	13.78835533
338	201	22	8	2553	15:10	2	3	1	1	1	1	1	1	10	1	0	0	0	0	0	0	0	0	0	0	0	0	0	0	0	1000	904	1	2	100.3507374	13.78852315
338	201	10	2	2553	20:40	3	3	3	1	1	1	1	1	10	1	0	0	0	0	0	0	0	0	0	0	0	0	0	0	0	1000	904	1	2	100.3507503	13.7885236
338	201	5	11	2553	19:00	3	3	3	1	1	1	1	1	10	1	0	0	0	0	0	0	0	0	0	0	0	0	0	0	0	1000	904	1	2	100.3511673	13.7885366
338	201	28	4	2553	19:30	3	3	3	1	1	1	1	1	10	1	0	0	0	0	0	0	0	0	0	0	0	0	0	0	0	1000	904	1	2	100.3512963	13.78853893
338	201	6	11	2553	13:30	2	3	3	1	1	1	1	1	10	11	0	0	0	0	0	0	0	0	0	0	0	0	0	0	0	1000	904	1	2	100.3524577	13.7885599
338	201	23	7	2553	17:15	2	3	1	1	1	1	1	1	10	1	0	0	0	0	0	0	0	0	0	0	0	0	0	0	0	1000	904	1	2	100.3524663	13.78856006
338	201	4	1	2553	18:30	3	3	1	1	1	1	1	1	10	1	0	0	0	0	0	0	0	0	0	0	0	0	0	0	0	1000	904	1	2	100.3528017	13.78856612
338	201	25	1	2553	14:30	2	3	1	1	1	1	1	1	10	1	0	0	0	0	0	0	0	0	0	0	0	0	0	0	0	1000	904	1	2	100.3552011	13.78855509
338	201	11	5	2553	06:45	1	3	3	1	1	1	1	1	10	1	0	0	0	0	0	0	0	0	0	0	0	0	0	0	0	1000	904	1	2	100.355681	13.78851511
338	201	13	3	2553	21:50	3	3	1	1	1	7	1	1	10	11	0	0	0	0	0	0	0	0	0	0	0	0	0	0	0	1000	904	5	2	100.3557666	13.78850632
338	201	6	4	2553	20:00	3	3	3	1	1	1	1	1	10	1	0	0	0	0	0	0	0	0	0	0	0	0	0	0	0	1000	904	1	2	100.3563227	13.78844916
338	201	20	6	2553	08:50	1	3	3	1	1	1	1	1	10	1	0	0	0	0	0	0	0	0	0	0	0	0	0	0	0	1000	904	1	2	100.3588896	13.78818505
338	201	17	4	2553	06:00	1	3	3	1	1	1	1	1	10	1	0	0	0	0	0	0	0	0	0	0	0	0	0	0	22000	0	604	1	2	100.3605998	13.78799917
338	201	26	5	2553	21:30	3	3	3	1	1	1	1	1	10	1	0	0	0	0	0	0	0	0	0	0	0	0	0	0	0	1000	904	1	2	100.3610915	13.78794573
338	201	2	8	2553	21:20	3	3	1	1	1	1	1	1	10	1	0	0	0	0	0	0	0	0	0	0	0	0	0	0	10000	0	904	1	2	100.3613352	13.78791924
338	201	20	3	2553	10:00	1	3	1	1	1	1	1	1	10	1	0	0	0	0	0	0	0	0	0	0	0	0	0	0	0	1000	904	1	2	100.3652484	13.78750428
338	201	20	1	2553	17:30	2	3	1	1	1	1	1	1	10	1	0	0	0	0	0	0	0	0	0	0	0	0	0	0	0	1000	904	1	2	100.3674858	13.78727366
338	201	24	6	2553	08:20	1	3	3	1	1	1	1	1	10	1	0	0	0	0	0	0	0	0	0	0	0	0	0	0	0	1000	904	1	2	100.3747157	13.78652831
338	201	25	5	2553	22:00	3	3	3	1	1	1	1	1	10	1	0	0	0	0	0	0	0	0	0	0	0	0	0	0	0	1000	904	1	2	100.3764056	13.78635408
338	201	4	9	2553	16:00	2	3	2	1	1	1	1	1	10	1	0	0	0	0	0	0	0	0	0	0	0	0	0	0	0	1000	904	1	2	100.3779587	13.78619574
338	201	21	2	2553	17:30	2	3	1	1	1	7	1	1	10	1	0	0	0	0	3	0	0	0	0	0	0	0	0	3	0	1000	904	5	2	100.3820321	13.78578281
338	201	4	12	2553	05:30	1	3	2	1	1	1	1	1	10	1	0	0	0	0	0	0	0	0	0	0	0	0	0	0	9000	0	708	1	2	100.3834013	13.785644
338	201	15	9	2553	06:00	1	3	3	1	1	1	1	1	10	1	0	0	0	0	0	0	0	0	0	0	0	0	0	0	0	1000	904	1	2	100.3856243	13.78540063
338	201	22	1	2553	14:10	2	3	1	1	1	1	1	1	10	1	0	0	0	0	0	0	0	0	0	0	0	0	0	0	0	1000	904	1	2	100.3856457	13.78539829
338	201	7	12	2553	22:30	3	3	3	1	1	1	1	1	10	1	0	0	0	0	0	0	0	0	0	0	0	0	0	0	0	1000	904	1	2	100.3931128	13.78464787
344	100	27	7	2553	19:00	3	3	1	2	1	1	1	1	10	1	0	0	0	0	0	0	0	0	0	0	0	0	0	0	1000	0	301	2	9	101.0080697	13.35162439
344	200	24	2	2553	08:30	1	3	1	1	1	1	2	1	10	1	0	0	6	0	0	1	0	0	0	0	0	0	7	0	0	1000	207	7	9	101.1802338	13.28263602
344	300	28	4	2553	11:50	1	3	1	1	1	1	2	1	10	1	0	0	0	0	0	0	0	0	0	0	0	0	0	0	9000	0	708	7	49	101.5898984	12.86551431
346	100	4	7	2553	12:00	2	3	1	1	1	1	1	1	10	1	0	0	0	0	0	0	0	0	0	0	0	0	0	0	0	1000	301	1	28	100.556021	14.00496823
346	100	3	6	2553	14:00	2	3	1	1	1	1	1	1	10	1	0	1	0	0	0	0	0	0	0	0	0	0	0	1	0	1000	301	1	28	100.5875776	13.98612745
346	200	7	2	2553	04:40	1	3	1	1	1	1	1	1	10	1	0	1	0	0	0	0	0	0	0	0	0	0	0	1	0	1000	301	1	28
346	200	23	10	2553	07:00	1	3	1	1	1	1	1	1	10	1	0	1	0	0	0	0	0	0	0	0	0	0	0	1	0	1000	301	1	28	100.509236	14.02505689
348	200	16	4	2553	22:55	3	3	1	1	4	1	1	1	10	1	0	1	0	0	0	0	0	0	0	0	0	0	0	1	0	1000	904	4	62	102.8222563	14.01995801
350	100	18	3	2553	21:00	3	3	1	1	1	1	1	1	10	1	0	0	0	0	0	0	0	0	0	0	0	0	0	0	46000	0	604	1	2	100.6582641	13.81980877
357	107	5	3	2553	04:30	1	3	1	1	1	1	1	1	5	1	1	10	0	1	14	0	0	0	0	0	0	0	0	26	30000	0	604	13	66	100.1500037	14.44742312
361	100	25	2	2553	12:50	2	3	1	1	1	1	2	1	10	18	0	8	1	0	6	0	0	0	0	0	0	0	1	14	1000	0	301	7	9	100.9984452	13.41600481
401	900	28	9	2553	23:30	3	3	1	1	1	1	1	1	10	14	0	0	0	0	0	0	0	0	0	0	0	0	0	0	37000	0	600	1	22	99.83307187	9.069270448
401	1002	29	4	2553	08:00	1	3	1	1	1	1	2	1	10	1	0	0	0	0	0	0	0	0	0	0	0	0	0	0	28000	3000	604	7	22	99.92340763	8.665419593
402	300	7	4	2553	19:30	3	3	1	1	1	1	1	1	10	1	0	0	0	0	0	0	0	0	0	0	0	0	0	0	0	1000	904	1	41	98.38433341	7.94667901
403	101	13	1	2553	15:00	2	3	1	1	1	3	1	1	10	1	3	1	1	2	1	0	0	0	0	0	0	0	1	7	0	850000	301	5	22	99.91866208	8.310673113
403	102	30	3	2553	10:35	1	3	1	1	1	1	2	1	10	1	4	20	1	0	0	1	0	0	0	0	0	0	2	24	36000	500000	300	7	22	99.90640246	8.279743519
407	100	4	3	2553	12:00	2	3	1	2	1	1	1	1	10	1	0	1	0	0	0	0	0	0	0	0	0	0	0	1	35000	0	803	2	57	100.5927232	7.144985277
407	100	13	6	2553	11:30	1	3	1	1	1	1	1	1	10	1	0	0	0	0	0	0	0	0	0	0	0	0	0	0	4000	0	708	1	57	100.6051092	7.159951942
408	800	20	1	2553	09:00	1	3	1	1	1	1	1	1	10	1	1	14	0	0	13	0	0	0	0	0	0	0	0	28	0	300000	301	1	57	100.7173615	6.856450741
415	100	28	1	2553	22:00	3	3	1	1	1	1	1	1	10	1	0	2	1	0	1	0	0	0	0	0	0	0	1	3	0	500000	609	1	67	98.80016136	8.739168278
1182	100	22	6	2553	17:15	2	3	1	1	1	1	1	1	10	1	0	0	0	0	0	0	0	0	0	0	0	0	0	0	0	10000	503	1	23	99.98207619	15.93340362
2013	300	28	12	2553	07:00	1	3	1	2	1	1	1	1	10	1	0	0	0	0	0	0	0	0	0	0	0	0	0	0	1000	0	806	2	52	101.2266778	17.34700968
2046	201	14	1	2553	18:30	3	3	1	1	1	7	1	1	10	2	0	0	0	0	1	0	0	0	0	0	0	0	0	1	0	1000	101	5	47	103.9787701	16.30040419
2068	100	2	2	2553	16:50	2	3	1	1	1	3	1	1	10	1	0	0	0	1	0	0	0	0	0	0	0	0	0	1	4000	50000	301	5	21	101.9461043	14.97050407
2095	100	15	10	2553	08:20	1	3	1	1	1	7	1	1	10	1	3	3	2	3	3	0	0	0	0	0	0	0	2	12	118000	100000	101	5	69	103.4985196	18.08428337
2097	101	22	7	2553	10:00	1	3	1	1	1	7	1	1	10	2	0	5	0	0	3	0	0	0	0	0	0	0	0	8	1000	0	300	5	70	102.2759908	17.29427062
2152	201	17	7	2553	09:00	1	3	1	2	1	1	1	1	10	1	0	0	0	0	0	0	0	0	0	0	0	0	0	0	22000	0	301	2	6	103.0866981	16.86209104
2197	100	3	8	2553	00:00	1	3	1	1	1	3	1	1	10	1	0	0	0	0	0	0	0	0	0	0	0	0	0	0	8000	0	704	5	76	104.9875048	15.77973343
2392	100	3	9	2553	20:20	3	3	1	1	1	1	1	1	10	17	0	14	0	0	11	0	0	0	0	0	0	0	0	25	63000	0	703	1	47	103.4263019	15.69059587
3063	101	20	5	2553	23:00	3	3	1	1	1	1	1	1	10	1	0	0	0	0	0	0	0	0	0	0	0	0	0	0	1000	0	604	1	32	100.6079681	14.44489163
3100	100	6	7	2553	10:00	1	3	1	1	1	1	1	1	10	1	0	0	0	0	0	0	0	0	0	0	0	0	0	0	0	1000	301	1	28	100.5673696	13.97227498
3113	100	28	4	2553	05:45	1	3	1	1	1	7	1	1	10	11	0	1	0	0	0	0	0	0	0	0	0	0	0	1	0	1000	904	5	59	100.5918246	13.64338392
3124	100	20	10	2553	15:30	2	3	1	1	1	1	1	1	10	1	0	1	0	0	0	0	0	0	0	0	0	0	0	1	1000	0	604	1	8	101.0978964	13.84894663
3198	100	28	5	2553	01:30	1	3	1	1	1	1	1	1	10	8	0	0	0	11	0	1	0	0	0	0	0	0	1	11	0	1000	601	1	62	102.442702	13.87280103
3199	201	25	8	2553	14:15	2	3	1	2	1	1	1	1	10	1	1	12	0	1	2	0	0	0	0	0	0	0	0	16	0	1000	802	2	3	99.14638595	14.37971206
3214	102	8	12	2553	23:00	3	3	1	1	1	1	1	1	10	1	0	0	0	0	0	0	0	0	0	0	0	0	0	0	0	1000	301	1	28	100.6430251	14.06549327
3215	101	5	5	2553	12:50	2	3	1	1	1	1	1	1	10	1	0	1	0	0	0	0	0	0	0	0	0	0	0	1	0	1000	904	1	24	100.4387343	13.85563313
3215	101	12	12	2553	10:30	1	3	1	1	1	1	1	1	10	1	0	0	1	0	0	0	0	0	0	0	0	0	1	0	0	1000	904	1	24	100.4385762	13.85498858
3215	101	30	4	2553	15:30	2	3	1	1	1	1	1	1	10	18	0	0	0	1	0	0	0	0	0	0	0	0	0	1	0	1000	904	1	24	100.4380455	13.85293207
3242	101	16	7	2553	19:00	3	3	1	1	1	1	2	1	10	1	0	0	0	0	0	0	0	0	0	0	0	0	0	0	0	1000	904	7	61	100.3445155	13.61219673
3242	102	23	9	2553	16:40	2	3	1	1	1	1	1	1	10	1	0	0	0	0	0	0	0	0	0	0	0	0	0	0	0	1000	301	1	2	100.3689217	13.6359589
3242	102	22	7	2553	07:20	1	3	1	1	1	1	1	1	10	1	0	0	0	0	0	0	0	0	0	0	0	0	0	0	0	1000	301	1	2	100.3943778	13.65625922
3259	101	2	1	2553	15:35	2	3	1	1	1	7	1	1	10	18	0	0	0	1	0	1	0	0	0	0	0	0	1	1	0	1000	301	5	8	101.4695826	13.55073446
3263	100	17	4	2553	05:30	1	3	1	1	1	1	1	1	10	1	0	0	0	0	0	0	0	0	0	0	0	0	0	0	0	1000	701	1	32	100.4955491	14.33646004
3268	100	22	10	2553	09:30	1	3	1	1	1	1	1	1	10	1	0	1	0	0	0	0	0	0	0	0	0	0	0	1	0	1000	904	1	59	100.6881997	13.60696151
3268	100	21	3	2553	05:10	1	3	1	1	1	1	1	1	10	1	0	0	0	0	0	0	0	0	0	0	0	0	0	0	0	1000	904	1	59	100.6720494	13.61089313
3268	100	17	5	2553	10:00	1	3	1	1	1	1	1	1	10	1	0	0	0	0	0	0	0	0	0	0	0	0	0	0	0	1000	904	1	59	100.668901	13.61167171
3310	100	10	12	2553	07:00	1	3	1	1	1	1	1	1	10	1	0	0	0	0	0	0	0	0	0	0	0	0	0	0	0	1000	904	1	19	100.3287833	13.75649949
3312	101	24	6	2553	07:00	1	3	1	1	1	7	1	1	10	1	0	0	0	0	0	0	0	0	0	0	0	0	0	0	60000	0	604	5	28	100.6417495	13.95030851
3331	100	21	9	2553	17:20	2	3	1	1	1	7	1	1	10	1	0	0	0	0	0	0	0	0	0	0	0	0	0	0	4000	0	708	5	23	100.4134807	15.37812554
3344	100	3	2	2553	22:00	3	3	1	1	1	1	1	1	10	1	0	0	0	0	0	0	0	0	0	0	0	0	0	0	0	1000	904	1	59	100.6304093	13.63352774
3344	100	28	4	2553	21:44	3	3	1	1	1	1	1	1	10	1	0	0	0	0	0	0	0	0	0	0	0	0	0	0	0	1000	904	1	59	100.6125168	13.59912041
3393	100	9	4	2553	03:00	1	3	1	1	1	1	1	1	10	17	0	0	0	3	20	0	0	0	0	0	0	0	0	23	0	1000	701	1	62	102.4777187	13.91042686
3438	100	16	5	2553	19:30	3	3	1	1	1	3	1	1	10	1	0	1	0	0	0	0	0	0	0	0	0	0	0	1	0	1000	904	5	75	99.65858726	15.41427166
3901	200	19	8	2553	22:50	3	3	1	1	1	1	1	1	10	18	0	0	0	0	0	0	0	0	0	0	0	0	0	0	0	1000	904	1	24	100.4117401	13.81817329
3902	200	7	12	2553	20:00	3	3	1	1	1	1	1	1	10	1	0	0	0	0	0	0	0	0	0	0	0	0	0	0	0	1000	904	1	24	100.4103529	13.87468837
4006	101	9	8	2553	11:30	1	3	1	2	1	1	1	1	10	16	0	5	2	0	7	0	0	0	0	0	0	0	2	12	0	100000	201	2	12	98.79036222	9.823177653
1	201	23	1	2554	13:45	2	1	2	1	1	1	1	1	10	1	0	0	0	0	0	0	0	0	0	0	0	0	0	0	0	0	301	1	28	100.6211775	13.95547036
1	201	29	4	2554	05:30	1	1	2	1	1	1	1	1	10	1	0	0	0	0	0	0	0	0	0	0	0	0	0	0	0	0	301	1	28	100.620456	13.96074146
1	201	29	3	2554	20:30	3	1	1	1	1	1	1	1	10	1	0	0	0	0	0	0	0	0	0	0	0	0	0	0	0	0	301	1	28	100.6199813	13.96341731
1	201	30	4	2554	16:40	2	1	2	1	1	1	1	1	10	1	0	0	0	0	0	0	0	0	0	0	0	0	0	0	0	0	301	1	28	100.6178194	13.97497411
1	201	23	12	2554	19:00	3	1	2	1	1	1	1	1	10	1	0	0	0	0	0	0	0	0	0	0	0	0	0	0	0	0	301	1	28	100.6160384	13.98603843
1	201	12	2	2554	19:30	3	1	2	1	1	1	1	1	10	1	0	0	0	0	0	0	0	0	0	0	0	0	0	0	0	0	301	1	28	100.6160036	13.98621802
1	201	4	6	2554	04:30	1	1	2	1	1	1	1	1	10	1	0	0	0	0	0	0	0	0	0	0	0	0	0	0	0	0	301	1	28	100.6154054	13.98969519
1	201	23	1	2554	21:10	3	1	2	1	1	1	1	1	10	1	0	0	0	0	0	0	0	0	0	0	0	0	0	0	0	0	301	1	28	100.6154027	13.98970039
1	201	30	12	2554	17:10	2	1	2	1	1	1	1	1	10	1	0	0	0	0	0	0	0	0	0	0	0	0	0	0	0	0	301	1	28	100.6151399	13.99101993
1	201	11	8	2554	13:40	2	1	2	1	1	1	1	1	10	1	0	0	0	0	0	0	0	0	0	0	0	0	0	0	0	0	301	1	28	100.614759	13.99477811
1	201	3	2	2554	23:00	3	1	2	1	1	1	1	1	10	1	0	0	0	0	0	0	0	0	0	0	0	0	0	0	0	0	301	1	28	100.6151131	14.00633074
1	201	4	10	2554	22:00	3	1	2	1	1	1	1	1	10	1	0	0	0	0	0	0	0	0	0	0	0	0	0	0	0	0	301	1	28	100.6152043	14.0090477
1	201	17	4	2554	17:00	2	1	1	1	1	1	1	1	10	1	0	0	0	0	0	0	0	0	0	0	0	0	0	0	0	0	301	1	28	100.6157166	14.02442496
1	201	6	3	2554	15:00	2	1	2	1	1	1	1	1	10	1	0	3	0	0	5	0	0	0	0	0	0	0	0	8	1000	0	604	1	28	100.6160197	14.03267918
1	201	20	1	2554	13:40	2	1	2	1	1	1	1	1	10	1	0	0	0	0	0	0	0	0	0	0	0	0	0	0	0	0	301	1	28	100.6163335	14.03890087
1	201	23	3	2554	12:10	2	1	2	1	1	1	1	1	10	1	2	0	0	0	0	0	0	0	0	0	0	0	0	2	1000	0	604	1	28	100.6164703	14.0426999
1	201	4	6	2554	06:20	1	1	2	1	1	1	1	1	10	1	0	0	0	0	0	0	0	0	0	0	0	0	0	0	0	0	301	1	28	100.6165454	14.04432618
1	201	12	8	2554	00:30	1	1	1	1	1	1	1	1	10	1	0	0	0	0	0	0	0	0	0	0	0	0	0	0	1000	0	301	1	28	100.6179911	14.08142296
1	201	6	1	2554	19:40	3	1	2	1	1	1	1	1	10	1	0	0	0	0	0	0	0	0	0	0	0	0	0	0	0	0	301	1	28	100.6180554	14.08323367
1	201	26	11	2554	04:00	1	1	2	1	1	1	1	1	10	1	0	0	0	0	0	0	0	0	0	0	0	0	0	0	0	0	301	1	28	100.6186616	14.10042694
1	201	3	10	2554	20:30	3	1	3	1	1	1	1	1	10	1	0	0	0	0	0	0	0	0	0	0	0	0	0	0	0	0	301	1	28	100.6186911	14.1022349
1	201	16	4	2554	11:50	1	1	1	1	1	1	1	1	10	1	0	1	0	0	0	0	0	0	0	0	0	0	0	1	0	0	301	1	28	100.6185704	14.11627148
1	202	2	12	2554	12:25	2	1	2	1	1	1	1	1	10	1	0	0	0	0	2	0	0	0	0	0	0	0	0	2	1000	0	301	1	32	100.6833726	14.2146359
1	202	19	1	2554	04:30	1	2	2	1	1	1	6	1	10	1	0	7	0	0	5	0	0	0	0	0	0	0	0	12	1000	0	704	1	32	100.7097859	14.22868761
1	301	15	6	2554	04:00	1	2	2	1	1	1	1	1	10	1	0	3	0	0	8	0	0	0	0	0	0	0	0	11	0	0	301	1	32	100.7524862	14.24746246
1	301	4	1	2554	02:30	1	2	2	1	1	1	1	1	10	17	0	1	0	0	0	0	0	1	0	0	0	0	0	2	1000	0	708	1	32	100.7888032	14.2673414
1	301	3	1	2554	04:20	1	2	2	1	1	7	6	1	10	17	0	1	0	0	2	0	0	1	0	0	0	0	0	4	0	0	701	5	32	100.8186698	14.28902923
1	302	5	4	2554	16:00	2	1	2	1	1	1	1	1	10	1	0	0	0	0	0	0	0	0	0	0	0	0	0	0	24142	10000	301	1	63	100.8290219	14.30421711
1	302	19	4	2554	05:00	1	2	2	1	1	1	1	1	10	6	0	2	1	0	1	0	0	1	0	0	0	0	1	4	0	20000	301	1	63	100.8444741	14.3265003
1	302	2	4	2554	06:30	1	2	3	1	1	1	1	1	10	1	0	1	0	0	2	0	0	0	0	0	0	0	0	3	6004	10000	704	1	63	100.8644646	14.34489902
1	302	19	5	2554	20:30	3	2	2	1	1	1	5	1	10	2	0	0	0	0	0	0	0	0	0	0	0	0	0	0	27113	30000	305	7	63	100.8709288	14.35146814
1	302	17	3	2554	15:00	2	2	3	1	1	1	1	1	10	1	0	0	0	0	0	0	0	0	0	0	0	0	0	0	13421	20000	708	1	63	100.9013504	14.45042074
1	502	9	10	2554	22:36	3	1	1	1	1	1	1	1	1	1	0	1	0	0	0	0	0	0	0	0	0	0	0	1	20684	0	708	9	51	100.7158032	14.76443036
1	502	1	11	2554	07:45	1	1	2	1	1	1	1	1	10	1	0	0	0	0	0	0	0	0	0	0	0	0	0	0	50738	0	708	1	51	100.6846252	14.78309863
1	1002	9	7	2554	17:59	2	1	1	1	1	1	1	1	5	1	0	0	0	0	0	0	0	0	0	0	0	0	0	0	0	100000	904	13	23	100.1234883	15.68909445
1	1100	27	3	2554	16:45	2	1	1	1	1	7	6	1	10	2	0	0	0	0	0	0	0	0	0	0	0	0	0	0	0	8000	202	5	23	100.105378	15.70690106
1	1300	28	6	2554	00:15	1	1	1	1	1	1	2	1	10	2	0	10	5	0	15	0	0	0	0	0	0	0	5	25	31017	0	304	7	5	99.72100285	16.15036052
1	1400	22	4	2554	01:00	1	3	1	1	1	1	2	1	10	1	0	1	0	0	12	0	0	0	0	0	0	0	0	13	12555	0	708	7	5	99.69508358	16.236064
1	1400	7	3	2554	19:30	3	3	1	1	1	1	1	1	10	1	0	2	1	0	0	0	0	0	0	0	0	0	1	2	23042	0	704	1	5	99.68115117	16.27941552
1	1400	18	2	2554	02:30	1	2	1	1	1	1	1	1	10	1	3	6	0	2	4	0	0	0	0	0	0	0	0	15	0	100000	406	1	5	99.53972342	16.37618936
1	1400	28	1	2554	01:20	1	1	1	1	1	3	2	1	10	11	0	1	0	0	1	0	0	0	0	0	0	0	0	2	34200	70000	104	7	5	99.50221659	16.44721543
1	1700	12	9	2554	17:10	2	2	1	1	1	1	1	1	10	5	0	0	0	0	0	0	0	0	0	0	0	0	0	0	36600	0	300	1	17	99.10389279	17.01461742
1	2000	6	12	2554	00:00	1	1	1	1	1	1	1	1	10	17	49	0	4	0	0	4	0	0	0	0	0	0	8	49	0	0	701	1	53	99.24855708	17.65996585
1	2000	2	10	2554	10:30	1	2	1	2	1	1	1	1	5	1	0	16	2	0	20	5	0	0	0	0	0	0	7	36	47800	0	701	13	53	99.26668345	17.80418571
2	100	9	5	2554	16:30	2	1	2	1	1	1	1	1	10	14	0	0	0	0	0	0	0	0	0	0	0	0	0	0	20636	100000	506	1	63	100.9646613	14.55118309
2	100	1	6	2554	13:15	2	1	1	1	1	1	5	1	10	2	0	1	0	0	0	0	0	0	0	0	0	0	0	1	7169	0	301	7	63	100.9916954	14.57514876
2	100	16	4	2554	19:20	3	1	1	1	1	1	6	1	10	18	0	3	0	0	1	0	0	0	0	0	0	0	0	4	0	0	301	1	63	101.0377836	14.59512404
2	100	5	1	2554	03:25	1	1	1	1	1	1	5	1	10	2	0	0	0	0	0	0	0	0	0	0	0	0	0	0	41736	0	207	7	63	101.0538352	14.60213996
2	100	5	4	2554	20:30	3	1	2	2	2	1	1	1	10	1	0	0	0	0	0	0	0	0	0	0	0	0	0	0	51106	100000	804	2	63	101.0782823	14.61264921
2	100	25	9	2554	23:00	3	1	1	2	4	1	1	1	10	1	0	0	0	0	0	0	0	0	0	0	0	0	0	0	0	0	802	4	63	101.1479553	14.63836341
2	100	15	2	2554	12:50	2	1	2	1	1	1	1	1	10	1	2	0	0	0	0	0	0	6	0	0	10	0	0	18	0	200000	403	1	63	101.1871022	14.63246457
2	200	7	4	2554	15:00	2	2	1	1	4	1	1	1	10	1	0	1	0	0	0	0	0	0	0	0	0	0	0	1	78040	200000	305	4	21	101.2176261	14.63207628
2	300	5	1	2554	14:15	2	2	2	1	1	1	1	1	10	1	0	1	0	0	2	0	0	0	0	0	0	0	0	3	21372	60000	306	1	21	101.7181477	14.8677106
2	401	22	3	2554	23:35	3	1	2	1	1	1	1	1	10	1	1	0	0	0	0	0	0	0	0	0	0	0	0	1	49915	55000	708	1	21	101.7318818	14.87030467
2	402	5	11	2554	07:30	1	1	2	1	1	1	3	1	10	2	0	0	0	0	11	0	0	0	0	0	0	0	0	11	0	10000	308	7	21	101.9131118	14.90461054
2	402	23	10	2554	01:00	1	2	3	1	1	1	1	1	8	1	0	1	0	0	0	0	0	0	0	0	0	0	0	1	33000	80000	708	16	21	101.9498607	14.91984299
2	403	2	1	2554	19:30	3	1	2	1	1	1	1	1	10	1	0	0	1	0	0	0	0	0	0	0	0	0	1	0	0	30000	301	1	21	102.0644185	14.96950643
2	500	5	5	2554	23:50	3	2	1	1	1	1	6	1	10	1	0	8	0	0	22	0	0	0	0	0	0	0	0	30	78332	0	704	1	21	102.1685565	15.05877943
2	500	14	8	2554	04:40	1	2	2	2	3	1	1	1	10	1	0	2	0	0	0	0	0	0	0	0	0	0	0	2	50780	0	703	2	21	102.2766821	15.09739839
2	500	4	3	2554	15:30	2	1	1	1	1	1	6	1	10	1	0	0	0	0	0	0	0	0	0	0	0	0	0	0	46605	0	301	1	21	102.3261463	15.15002747
2	500	8	7	2554	03:00	1	1	1	1	1	1	1	1	10	1	0	2	0	1	3	0	0	0	0	0	0	0	0	6	55458	300000	704	1	21	102.3273415	15.15235891
2	500	6	11	2554	06:30	1	1	1	1	1	1	1	1	10	1	0	0	0	0	0	0	0	0	0	0	0	0	0	0	4550	300000	703	1	21	102.3486677	15.19396072
2	500	20	2	2554	16:00	2	1	1	1	1	1	6	1	10	1	0	0	1	0	1	0	0	0	0	0	0	0	1	1	55706	400000	301	1	21	102.3717462	15.23032842
2	500	25	2	2554	03:20	1	1	2	1	1	1	1	1	10	14	0	1	0	0	0	0	0	0	0	0	0	0	0	1	44574	0	400	1	21	102.3716229	15.23000416
2	701	7	4	2554	00:30	1	2	2	1	1	1	1	1	10	13	0	0	0	0	0	0	0	0	0	0	0	0	0	0	7887	0	301	1	21	102.5729796	15.65949164
2	702	25	10	2554	12:30	2	2	1	1	1	1	3	1	10	1	1	18	0	2	13	0	1	2	0	0	0	0	0	37	33590	0	305	7	6	102.6044354	15.7547085
2	800	14	5	2554	00:05	1	1	2	1	1	1	1	1	10	1	0	2	0	0	0	0	0	0	0	0	0	0	0	2	4000	0	301	1	6	102.6940021	15.97502979
2	800	13	8	2554	04:30	1	1	2	1	1	1	1	1	10	1	0	0	0	0	0	0	0	0	0	0	0	0	0	0	8000	0	702	1	6	102.7070027	16.01748237
2	901	1	9	2554	16:15	2	1	1	1	1	1	1	1	10	1	1	1	0	0	0	0	0	0	0	0	0	0	0	2	7000	0	506	1	6	102.7524448	16.1533646
2	901	29	12	2554	06:00	1	3	1	1	1	1	1	1	10	1	0	0	0	0	0	0	0	0	0	0	0	0	0	0	24000	0	904	1	6	102.7757156	16.25594034
2	901	20	5	2554	04:30	1	1	1	1	1	1	1	1	10	1	0	0	0	0	0	0	0	0	0	0	0	0	0	0	5064	0	701	1	6	102.791444	16.31058661
2	902	21	9	2554	12:30	2	1	1	1	1	1	1	1	10	1	0	0	0	0	0	0	0	0	0	0	0	0	0	0	1000	0	708	1	6	102.8134113	16.39615427
2	1300	8	5	2554	15:36	2	2	1	1	1	1	1	1	10	1	0	1	0	0	0	0	0	0	0	0	0	0	0	1	48600	18000	708	1	73	102.790777	17.66932007
3	100	10	7	2554	17:00	2	1	2	1	1	3	1	1	10	1	0	0	1	0	0	0	0	0	0	0	0	0	1	0	0	0	400	5	59	100.5945459	13.64317699
3	100	1	3	2554	21:00	3	1	1	1	1	1	1	1	10	2	0	0	1	0	2	0	0	0	0	0	0	0	1	2	21000	0	304	1	59	100.7401751	13.50531981
3	800	8	2	2554	06:55	1	1	1	1	1	1	1	1	10	1	0	1	0	0	4	0	0	0	0	0	0	0	0	5	51555	0	708	1	49	101.0492715	12.72189553
3	1100	6	6	2554	09:15	1	1	1	1	1	1	1	1	10	1	0	0	0	0	0	0	0	0	0	0	0	0	0	0	3790	0	708	1	7	101.9045054	12.73349811
3	1100	12	4	2554	23:37	3	1	1	1	1	1	1	4	10	1	1	0	0	0	0	0	0	0	0	0	0	0	0	1	0	50000	301	8	7	102.0092904	12.66142945
4	101	17	8	2554	22:30	3	1	1	1	1	1	1	1	10	1	0	0	0	0	0	0	0	0	0	0	0	0	0	0	0	0	301	1	19	100.2581298	13.71923619
4	101	1	1	2554	12:10	2	1	1	1	1	1	1	1	10	1	0	1	0	0	1	0	0	0	0	0	0	0	0	2	0	0	301	1	19	100.2581298	13.71923619
4	101	18	1	2554	00:00	1	1	1	1	1	1	1	1	10	1	0	0	0	0	0	0	0	0	0	0	0	0	0	0	0	0	301	1	19	100.2461055	13.73363997
4	101	6	8	2554	16:15	2	1	1	1	1	1	1	1	10	1	0	0	0	0	0	0	0	0	0	0	0	0	0	0	0	0	301	1	19	100.245561	13.73430178
4	101	16	6	2554	20:45	3	1	1	1	1	1	1	1	10	1	0	1	0	0	0	0	0	0	0	0	0	0	0	1	0	0	904	1	19	100.245458	13.73439392
4	101	16	3	2554	13:20	2	1	1	1	1	1	1	1	10	6	0	1	0	0	1	0	0	0	0	0	0	0	0	2	0	0	401	1	19	100.2455583	13.73430178
4	800	15	4	2554	08:30	1	1	1	1	1	1	1	1	10	1	0	1	0	0	1	0	0	0	0	0	0	0	0	2	0	0	904	1	29	99.91141676	12.39019297
4	1200	16	4	2554	23:59	3	2	1	1	1	1	1	1	10	2	0	0	0	0	0	1	0	0	0	0	0	0	1	0	0	1000	703	1	29	99.37761156	11.13186846
4	1400	2	3	2554	23:30	3	2	1	1	1	1	2	1	10	2	0	31	1	0	28	0	0	1	0	0	0	0	1	60	1000	0	207	7	12	99.20226483	10.67050301
4	1500	11	10	2554	00:30	1	2	1	1	4	3	5	1	10	1	0	20	1	0	15	6	0	0	0	0	0	0	7	35	0	0	703	7	12	99.19723912	10.66212482
4	1500	18	6	2554	03:45	1	1	1	2	1	1	1	1	10	1	0	1	0	0	3	0	0	0	0	0	0	0	0	4	185477	0	804	2	12	99.11381362	10.58615537
4	1500	12	5	2554	05:00	1	1	1	1	1	1	1	1	10	6	0	0	0	0	0	0	0	0	0	0	0	0	0	0	0	0	301	1	12	99.11494552	10.58048935
4	1500	17	4	2554	02:48	1	1	1	1	1	1	1	1	10	14	0	8	0	1	7	0	0	0	0	0	0	0	0	16	0	0	702	1	12	99.11581992	10.53394182
4	2200	14	3	2554	17:20	2	1	1	2	2	1	1	1	10	1	0	0	0	0	0	0	0	0	0	0	0	0	0	0	0	0	609	2	48	98.43020894	9.384869394
4	3000	29	6	2554	07:30	1	1	1	1	1	1	1	1	10	1	0	1	0	0	0	0	0	0	0	0	0	0	0	1	43490	3000000	704	1	1	98.73774564	8.457955503
4	3100	11	10	2554	21:50	3	1	1	1	1	1	1	1	10	1	0	2	0	0	1	0	0	0	0	0	0	0	0	3	42800	100000	604	1	1	98.88249906	8.103580828
4	3500	21	11	2554	12:45	2	2	1	1	1	1	1	1	10	1	0	1	0	0	2	0	0	0	0	0	0	0	0	3	0	35000	601	1	15	99.60268645	7.579221741
4	3800	14	8	2554	13:00	2	1	1	2	1	1	1	1	10	1	0	10	0	0	8	0	0	0	0	0	0	0	0	18	66000	0	803	2	35	100.0793356	7.417041864
7	101	29	11	2554	00:10	1	1	2	1	1	1	1	1	10	1	0	0	1	0	0	0	0	0	0	0	0	0	1	0	0	0	301	1	2	100.7242924	13.73033615
7	101	13	6	2554	14:30	2	1	2	1	1	1	1	1	10	1	0	2	1	0	2	0	0	0	0	0	0	0	1	4	1000	0	305	1	2	100.7288763	13.72988278
7	101	26	8	2554	13:40	2	2	2	1	1	1	1	1	10	1	0	2	0	0	0	0	0	0	0	0	0	0	0	2	1000	0	601	1	2	100.739117	13.72926265
7	101	2	10	2554	23:00	3	1	2	1	1	4	1	1	10	1	1	0	0	0	1	0	0	0	0	0	0	0	0	2	1000	0	301	5	2	100.7398116	13.72949715
7	502	19	4	2554	10:00	1	2	2	1	1	1	1	1	10	1	0	0	0	0	0	0	0	0	0	0	0	0	0	0	31200	0	305	1	9	100.9836298	13.11772413
9	100	23	12	2554	22:05	3	1	2	1	1	1	1	1	10	1	0	0	0	0	0	0	0	0	0	0	0	0	0	0	0	0	305	1	2	100.4838055	13.62205797
9	100	25	12	2554	12:30	2	1	2	1	1	1	1	1	10	1	0	0	0	0	0	0	0	0	0	0	0	0	0	0	0	0	301	1	2	100.482046	13.62258714
9	100	17	11	2554	22:30	3	1	2	1	1	1	1	1	10	1	0	0	0	0	0	0	0	0	0	0	0	0	0	0	0	0	305	1	2	100.40519	13.6519087
9	100	6	1	2554	04:40	1	1	3	1	1	1	1	1	10	3	0	0	0	0	0	0	0	0	0	0	0	0	0	0	0	0	301	1	2	100.4060349	13.75670294
9	100	1	4	2554	21:30	3	2	3	1	1	1	1	1	10	3	0	0	0	0	0	0	0	0	0	0	0	0	0	0	1000	0	301	1	2	100.4070058	13.76477913
9	100	14	8	2554	08:30	1	2	3	1	1	1	1	1	10	1	0	0	0	0	0	0	0	0	0	0	0	0	0	0	0	0	305	1	2	100.4072177	13.76657149
9	100	23	6	2554	16:45	2	1	3	1	1	1	1	1	5	2	0	0	0	0	0	0	0	0	0	0	0	0	0	0	1000	0	301	13	2	100.4081833	13.77450145
9	100	21	8	2554	21:30	3	2	3	1	1	1	1	1	10	1	0	0	0	0	0	0	0	0	0	0	0	0	0	0	0	0	701	1	2	100.4087412	13.78003977
9	201	26	3	2554	19:20	3	1	3	1	1	1	1	2	5	1	1	0	0	0	0	0	0	0	0	0	0	0	0	1	0	0	301	13	24	100.4130757	13.82890199
9	500	6	2	2554	09:30	1	1	2	1	1	1	1	1	10	14	0	2	0	1	11	0	0	0	0	0	0	0	0	14	192104	0	604	1	2	100.6970218	13.90475574
11	800	21	6	2554	21:30	3	1	1	1	1	1	3	2	10	16	0	0	0	0	0	0	0	0	0	0	0	0	0	0	0	80000	106	8	74	100.2357682	17.47542418
11	800	17	4	2554	10:30	1	1	1	1	1	2	1	1	10	2	0	1	0	0	0	0	0	0	0	0	0	0	0	1	0	0	308	5	74	100.1231079	17.60843445
11	1201	8	10	2554	01:30	1	1	1	2	1	1	1	1	10	1	0	0	0	0	0	0	0	0	0	0	0	0	0	0	30480	0	405	2	53	99.56469296	18.25086189
11	1400	19	4	2554	15:00	2	1	1	1	4	1	1	1	10	1	0	1	0	0	8	0	0	1	0	0	0	0	0	10	7350	500000	803	4	54	99.205572	18.43427831
11	1400	4	1	2554	05:50	1	1	1	1	1	1	1	1	10	1	0	4	0	0	6	0	0	0	0	0	0	0	0	10	1000	1000	305	1	54	99.19813959	18.45382209
12	402	25	6	2554	06:00	1	2	1	1	1	1	1	1	10	1	0	0	0	0	0	0	0	0	0	0	0	0	0	0	5200	100000	703	1	65	99.51477961	17.00319065
12	900	15	8	2554	22:30	3	1	3	1	1	1	1	1	10	1	0	0	0	2	0	0	0	0	0	0	0	0	0	2	0	0	400	1	37	100.4372504	16.83571002
12	900	29	12	2554	12:40	2	1	1	1	1	1	1	1	10	1	0	0	0	0	0	0	0	0	0	0	0	0	0	0	0	0	300	1	37	100.4844063	16.86424539
12	1300	22	5	2554	04:00	1	1	2	2	3	1	1	1	10	14	0	0	2	0	0	3	0	0	0	0	0	0	5	0	31679	0	801	2	39	101.6644038	16.69643378
12	1601	25	8	2554	05:30	1	1	2	1	1	1	1	1	10	1	0	1	0	0	5	0	0	0	0	0	0	0	0	6	33850	100	708	1	6	102.4288104	16.49236512
12	1601	25	6	2554	11:30	1	1	1	1	1	1	1	1	10	2	0	5	0	0	11	0	0	1	0	0	1	0	0	18	0	0	710	1	6	102.5107862	16.48449984
12	1602	13	9	2554	15:50	2	1	1	1	1	2	2	1	10	1	0	0	0	0	1	0	0	0	0	0	0	0	0	1	1000	0	708	7	6	102.7122357	16.4500076
21	301	17	4	2554	15:07	2	1	1	1	1	1	1	1	10	14	0	0	0	0	0	0	0	0	0	0	0	0	0	0	51591	0	710	1	51	100.9095454	14.85427932
21	500	12	8	2554	01:30	1	1	1	2	1	1	1	1	5	17	0	0	0	2	0	0	0	0	0	0	0	0	0	2	17304	0	400	13	39	101.1196811	15.37019651
21	601	7	8	2554	05:30	1	1	1	1	1	1	1	1	10	1	0	0	0	0	0	0	0	0	0	0	0	0	0	0	11031	0	802	1	39	101.0152966	15.72349926
21	902	25	10	2554	02:30	1	1	2	1	1	2	6	1	10	11	2	0	1	0	0	0	0	0	0	0	0	0	1	2	78945	0	101	5	39	101.2056765	16.75283401
22	500	14	12	2554	16:40	2	1	1	1	1	1	1	1	10	2	0	0	0	0	0	0	0	0	0	0	0	1	1	0	36620	45000	308	1	56	104.1160825	17.25776807
22	601	10	2	2554	02:45	1	1	3	1	1	1	1	1	10	17	0	10	1	0	2	0	0	0	0	0	0	0	1	12	35776	300000	600	1	56	104.3758115	17.32418743
24	102	7	3	2554	05:10	1	1	1	1	1	1	1	1	10	17	0	0	0	0	1	0	0	0	0	0	0	0	0	1	36510	0	708	1	21	101.8169448	14.82760166
32	100	4	1	2554	16:25	2	1	1	2	2	6	1	1	10	14	0	0	0	0	0	0	0	0	0	0	0	0	0	0	1000	0	803	6	32	100.6165963	14.17731638
32	202	5	4	2554	10:00	1	1	1	1	1	1	1	1	10	2	0	0	0	0	0	0	0	0	0	0	0	0	0	0	0	1000	604	1	71	100.4876733	14.57547665
32	400	13	10	2554	13:10	2	1	1	1	1	1	1	1	10	1	0	0	0	0	0	0	0	0	0	0	0	0	0	0	40500	0	703	1	64	100.3396743	15.01643258
33	103	17	12	2554	20:30	3	1	1	1	1	1	1	1	10	1	0	0	0	0	0	0	0	0	0	0	0	0	0	0	49400	0	708	1	18	101.153301	14.23752331
33	501	12	9	2554	08:30	1	2	1	1	1	1	1	1	10	1	8	0	0	0	0	0	0	0	0	0	0	0	0	8	0	0	301	1	62	102.3015402	13.75148852
34	101	4	1	2554	17:00	2	1	3	1	1	1	1	1	10	1	0	27	0	0	0	0	0	0	0	0	0	0	0	27	0	0	301	1	2	100.7511064	13.61553838
34	101	12	5	2554	07:20	1	1	2	1	1	1	1	1	10	1	0	0	0	0	0	0	0	0	0	0	0	0	0	0	0	0	301	1	2	100.8926225	13.57620324
34	202	18	4	2554	17:30	2	1	1	2	2	1	1	1	10	1	0	0	0	0	0	0	0	0	0	0	0	0	0	0	1000	0	305	2	9	101.0003802	13.42404163
35	101	26	11	2554	22:30	3	1	2	1	1	1	1	1	10	1	0	0	0	0	0	0	0	0	0	0	0	0	0	0	0	0	305	1	2	100.487515	13.68556573
35	101	30	5	2554	07:20	1	1	3	1	1	1	1	1	10	1	0	0	0	0	0	0	0	0	0	0	0	0	0	0	0	0	307	1	2	100.4662639	13.67859964
35	101	29	10	2554	14:00	2	1	4	1	1	1	1	1	10	1	0	0	1	1	0	0	0	0	0	0	0	0	1	1	0	0	301	1	2	100.4288927	13.6559382
35	101	27	2	2554	13:30	2	1	3	1	1	1	1	1	10	1	0	0	0	0	0	0	0	0	0	0	0	0	0	0	0	0	307	1	2	100.4217312	13.65068367
35	101	6	3	2554	13:30	2	1	3	1	1	1	6	1	10	1	0	1	0	0	0	0	0	0	0	0	0	0	0	1	0	0	301	1	2	100.4180431	13.6479495
35	101	10	6	2554	15:45	2	1	3	1	1	1	1	1	10	1	0	0	0	0	0	0	0	0	0	0	0	0	0	0	0	0	306	1	2	100.3867927	13.61958154
35	102	17	11	2554	14:00	2	1	2	1	1	1	1	1	10	2	0	0	0	0	0	0	0	0	0	0	0	0	0	0	0	0	310	1	61	100.3571516	13.59250851
35	102	16	9	2554	17:00	2	1	2	1	1	1	1	1	10	1	0	0	0	0	0	0	0	0	0	0	0	0	0	0	0	0	301	1	61	100.3240076	13.58755499
35	102	25	12	2554	03:45	1	2	2	1	1	1	1	1	10	3	0	0	0	0	0	0	0	0	0	0	0	0	0	0	0	0	305	1	61	100.2714121	13.55772484
35	102	4	4	2554	06:30	1	1	2	1	1	1	1	1	10	1	4	0	1	10	54	6	0	0	0	0	0	0	7	68	36360	0	708	1	61	100.2700496	13.55647586
35	102	15	9	2554	07:30	1	2	2	1	1	1	1	1	10	1	0	0	0	0	5	0	0	0	0	0	0	0	0	5	0	0	301	1	61	100.2673459	13.55396745
35	102	24	4	2554	07:10	1	2	2	1	1	1	1	1	10	1	3	0	1	2	0	0	0	0	0	1	0	0	1	6	46620	0	708	1	61	100.2655622	13.55231949
35	201	8	9	2554	21:00	3	2	2	1	1	1	1	1	10	3	0	0	0	0	0	0	0	0	0	0	0	0	0	0	0	0	305	1	61	100.203807	13.53102809
35	201	13	12	2554	00:30	1	1	2	1	1	1	1	1	10	3	0	0	0	0	0	0	0	0	0	0	0	0	0	0	0	0	305	1	61	100.1983327	13.52918179
37	100	11	7	2554	10:30	1	1	1	1	1	1	1	1	10	1	0	3	0	0	1	0	0	0	0	0	0	0	0	4	0	0	301	1	38	99.93909179	12.78724906
41	200	2	1	2554	23:30	3	1	1	1	1	1	1	1	10	1	1	1	0	0	1	0	0	0	0	0	0	0	0	3	0	400000	702	1	12	99.07418961	10.06139653
41	900	3	1	2554	03:00	1	1	1	1	1	1	1	1	10	1	0	0	1	0	0	0	0	0	0	0	0	0	1	0	0	0	703	1	22	99.54265593	8.268082041
41	1100	29	12	2554	19:30	3	2	1	1	1	1	5	1	10	5	0	0	0	0	0	0	0	0	0	0	0	0	0	0	0	0	304	7	35	100.0396612	7.64020175
43	200	31	12	2554	22:20	3	1	3	1	1	1	1	1	10	14	0	0	0	0	0	0	0	0	0	0	0	0	0	0	0	0	301	1	57	100.8456918	6.946987256
101	100	2	6	2554	15:40	2	1	1	1	1	1	1	1	10	17	0	1	0	0	0	0	0	0	0	0	0	0	0	1	5500	50000	708	1	5	99.5074117	16.55811675
101	800	30	12	2554	06:30	1	1	1	1	1	3	1	1	10	1	0	2	0	1	2	0	0	0	0	0	0	0	0	5	0	0	802	5	40	100.0645253	17.96916824
101	1000	27	12	2554	15:30	2	1	1	1	1	1	1	1	10	1	1	16	0	1	15	0	0	0	0	0	1	0	0	34	1664	0	705	1	40	100.2758941	18.29464664
101	1100	31	12	2554	09:45	1	2	1	1	1	1	1	1	10	2	0	0	0	0	1	0	0	0	0	0	0	0	0	1	0	0	600	1	40	100.3063989	18.3212544
101	1200	23	4	2554	07:10	1	2	1	2	1	1	1	1	10	1	0	2	1	0	12	0	0	0	0	0	0	0	1	14	0	1200000	609	2	26	100.615215	18.52596291
101	1300	13	6	2554	14:20	2	2	1	1	1	1	1	1	10	14	0	2	0	1	8	0	0	0	0	0	0	0	0	11	0	50000	701	1	26	100.7408906	18.64303174
103	102	3	5	2554	20:50	3	2	1	2	2	1	1	1	10	1	0	3	0	0	2	0	0	0	0	0	0	0	0	5	0	0	609	2	40	100.1274928	18.5406112
106	400	1	7	2554	11:30	1	2	1	2	1	1	1	1	10	1	1	0	0	0	0	0	0	0	0	0	0	0	0	1	5115	0	803	2	54	98.83725105	18.21925238
108	800	28	1	2554	17:20	2	1	1	2	2	1	1	1	10	2	0	0	0	0	0	0	0	0	0	0	0	0	0	0	0	0	305	2	44	97.93517026	18.53427909
108	1000	18	7	2554	10:00	1	2	1	1	1	1	1	1	10	2	0	0	0	0	0	0	0	0	1	0	0	0	1	0	0	0	305	1	44	97.9308209	18.8079294
108	1101	8	8	2554	07:30	1	1	1	1	1	1	1	1	10	2	0	1	1	0	0	0	0	0	0	0	0	0	1	1	0	0	202	1	44	97.98179921	19.18654041
115	101	29	1	2554	01:45	1	1	1	1	1	1	1	1	10	3	0	4	0	0	0	0	0	0	0	0	0	0	0	4	0	0	301	1	5	99.51579258	16.4513504
117	300	7	3	2554	12:15	2	2	1	1	1	1	1	1	10	1	1	0	1	2	0	0	0	0	0	0	0	0	1	3	30695	0	301	1	36	100.126884	16.27516675
201	101	24	4	2554	05:47	1	2	1	1	1	1	1	1	10	1	0	7	0	0	10	0	0	0	0	0	0	0	0	17	0	70000	601	1	21	101.6855958	15.00236644
201	600	27	3	2554	07:00	1	1	1	1	1	1	1	1	10	3	1	12	0	1	13	1	0	2	0	0	4	0	1	33	0	0	301	1	11	102.1584161	16.34702214
201	900	2	10	2554	08:00	1	2	1	1	1	1	1	1	10	1	0	0	0	0	1	0	0	0	0	0	0	0	0	1	0	0	701	1	6	102.0024562	16.75268761
201	1001	16	4	2554	10:00	1	1	1	2	2	1	1	1	10	1	0	0	0	0	0	0	0	0	0	0	0	0	0	0	0	0	301	2	52	101.9395047	16.84854839
201	1100	2	1	2554	20:40	3	2	1	1	1	1	1	1	10	1	0	2	0	0	0	0	0	0	0	0	0	0	0	2	0	0	606	1	52	101.8637318	17.05896317
202	401	9	12	2554	08:30	1	1	2	1	1	2	1	1	10	14	0	0	0	0	0	0	0	0	0	0	0	0	0	0	30532	0	703	5	21	102.5476473	15.54729631
202	701	4	11	2554	19:20	3	1	1	1	1	1	1	1	5	1	0	3	0	0	2	0	0	0	0	0	0	0	0	5	60000	0	200	13	47	103.7346777	15.64205024
202	702	25	11	2554	03:00	1	2	1	2	1	1	1	1	10	1	0	0	0	0	0	0	0	0	0	0	0	0	0	0	37000	0	708	2	47	103.7978572	15.60875947
202	900	1	1	2554	11:30	1	1	1	1	1	1	6	1	1	1	0	0	0	0	0	0	0	0	0	0	0	0	0	0	0	0	305	9	45	104.1791809	15.79198218
202	900	27	5	2554	19:00	3	1	1	1	1	1	1	1	10	1	1	0	1	1	0	0	0	0	0	0	0	0	1	2	0	0	609	1	45	104.3187515	15.80222983
206	101	30	6	2554	01:15	1	1	1	2	1	2	1	1	10	1	2	5	0	3	7	0	0	0	0	0	0	0	0	17	70000	300000	904	5	21	102.4145159	15.25446482
207	100	8	4	2554	15:10	2	2	5	1	1	1	1	1	10	2	0	1	0	0	1	0	0	0	0	0	0	0	0	2	49232	0	400	1	21	102.5805984	15.44004347
210	200	11	1	2554	14:30	2	2	2	2	2	1	1	1	10	14	0	0	0	0	0	0	0	0	0	0	0	0	0	0	0	100000	400	2	70	102.5328975	17.24585951
211	300	14	4	2554	18:30	3	2	1	1	1	1	1	1	10	2	1	0	0	0	0	0	0	0	0	0	0	0	0	1	0	15000	1	1	69	102.4429875	17.96584886
212	700	11	4	2554	07:35	1	1	1	1	1	3	1	1	10	3	1	0	0	1	0	0	1	0	0	0	0	0	0	3	0	30000	305	5	20	104.2408374	17.88986129
212	1400	31	12	2554	18:20	3	1	1	1	1	1	1	1	10	16	0	0	1	0	0	0	0	0	0	0	0	0	1	0	0	0	301	1	43	104.6800437	16.51505058
213	101	2	1	2554	00:20	1	1	1	1	1	1	1	1	10	1	0	0	0	0	0	1	0	0	0	0	0	0	1	0	0	0	609	1	42	103.2883313	16.27424242
213	202	2	10	2554	09:00	1	1	2	2	1	1	6	1	10	1	1	0	0	1	0	0	0	0	0	0	0	0	0	2	0	100000	201	2	56	98.90499887	17.25000252
213	300	17	4	2554	21:00	3	1	3	1	1	1	1	1	10	1	0	3	0	0	7	0	0	0	0	0	0	0	0	10	0	200000	701	1	56	104.0433781	17.12097431
221	200	14	6	2554	07:00	1	1	1	1	1	1	3	1	10	1	0	0	0	0	0	0	0	0	0	0	0	0	0	0	1000	0	708	7	55	104.6346707	14.6501249
223	200	26	5	2554	13:20	2	1	1	1	1	3	1	1	10	2	0	0	2	0	0	0	0	0	0	0	0	0	2	0	0	100000	104	5	56	104.3373361	17.0183531
224	400	15	4	2554	16:50	2	1	1	1	1	1	1	1	10	17	0	0	0	0	3	1	0	0	0	0	1	0	1	4	0	0	609	1	21	102.3170188	14.49126757
226	101	21	10	2554	13:30	2	1	1	1	1	4	1	1	1	18	5	0	1	3	0	0	0	0	0	0	0	0	1	8	0	0	700	9	21	102.1209682	14.95519884
226	302	3	7	2554	22:00	3	1	1	2	1	1	1	1	9	11	0	1	0	0	0	0	0	0	0	0	0	0	0	1	35000	0	804	17	27	102.8122237	14.99115137
226	1002	26	8	2554	09:00	1	2	1	1	1	1	1	1	10	14	2	0	0	0	0	0	0	5	0	0	4	0	0	11	0	500000	701	1	55	104.1788218	15.15761941
302	200	2	11	2554	11:45	1	1	1	1	1	1	1	1	10	1	0	0	0	0	0	0	0	0	0	0	0	0	0	0	0	0	301	1	24	100.51438	13.85984094
303	100	10	1	2554	00:30	1	1	2	1	1	7	5	1	10	1	0	0	0	0	0	0	0	0	0	0	0	0	0	0	41000	0	500	7	59	100.5572127	13.60272073
304	600	7	5	2554	16:20	2	3	1	2	4	1	1	1	10	1	1	2	0	2	2	0	0	2	0	0	0	0	0	9	0	0	501	4	30	101.8917628	14.18427219
304	700	6	2	2554	09:30	1	2	1	2	2	1	1	1	10	1	0	7	0	2	26	0	0	0	0	0	0	0	0	35	1000	0	703	2	30	101.8674997	14.30412468
304	700	12	2	2554	11:30	1	3	1	2	2	1	1	1	10	1	4	0	3	15	0	0	0	0	0	0	0	0	3	19	0	0	501	2	30	101.867371	14.30422651
304	700	31	12	2554	01:00	1	2	1	3	3	1	1	1	10	1	0	2	0	0	2	0	0	0	0	0	0	0	0	4	54800	0	507	3	30	101.8713873	14.3031411
304	700	21	7	2554	03:00	1	2	1	2	2	1	1	1	10	1	0	12	0	0	10	0	0	2	0	0	0	0	0	24	1000	0	301	2	30	101.8649109	14.3077612
304	700	31	10	2554	17:15	2	2	1	2	3	1	1	1	10	1	3	0	0	0	0	0	0	0	0	0	0	0	0	3	204536	0	201	2	30	101.8637055	14.3082898
304	901	15	11	2554	12:30	2	1	1	1	1	1	1	1	10	1	0	1	0	0	1	0	0	0	0	0	0	0	0	2	1000	0	306	1	21	102.0193353	14.69721858
305	101	13	12	2554	06:30	1	1	2	1	1	1	1	1	10	1	0	0	0	0	0	0	0	0	0	0	0	0	0	0	0	0	301	1	28	100.6740358	13.99721673
305	101	15	2	2554	08:00	1	1	1	1	1	1	1	1	10	1	0	0	0	0	0	0	0	0	0	0	0	0	0	0	62431	0	604	1	28	100.6900647	14.00131314
305	101	30	3	2554	10:45	1	1	2	1	1	1	1	1	10	1	0	0	0	0	0	0	0	0	0	0	0	0	0	0	0	0	301	1	28	100.698401	14.00488637
305	200	14	3	2554	08:50	1	1	1	1	1	1	1	1	10	1	0	1	0	0	7	0	0	0	0	0	1	0	0	9	18689	0	703	1	18	101.1740211	14.21277943
306	101	19	3	2554	15:15	2	1	2	1	1	1	1	1	10	1	0	1	0	0	0	0	0	0	0	0	0	0	0	1	0	0	301	1	24	100.4983672	13.83672306
306	101	11	3	2554	06:05	1	1	2	1	1	1	1	1	10	1	0	0	0	0	0	0	0	0	0	0	0	0	0	0	0	0	301	1	24	100.4956341	13.84316619
306	101	24	11	2554	12:00	2	1	1	1	1	2	1	1	10	1	0	0	0	0	0	0	0	0	0	0	0	0	0	0	0	0	301	5	24	100.4998398	13.84394227
306	101	20	4	2554	16:30	2	1	1	1	1	1	6	1	10	1	0	0	0	0	0	0	0	0	0	0	0	0	0	0	0	0	702	1	24	100.5085462	13.84385633
306	101	19	4	2554	07:30	1	1	2	1	1	1	6	1	10	1	0	0	0	0	0	0	0	0	0	0	0	0	0	0	0	0	305	1	24	100.5094635	13.84374174
306	102	16	3	2554	11:49	1	2	2	1	1	1	1	1	10	1	0	0	0	0	0	0	0	0	0	0	0	0	0	0	0	0	301	1	24	100.5147958	13.87806383
306	102	1	3	2554	16:00	2	2	2	1	1	1	1	1	10	1	0	0	0	0	0	0	0	0	0	0	0	0	0	0	0	0	305	1	24	100.5113545	13.88720337
311	201	6	1	2554	09:50	1	1	1	2	2	1	1	1	10	14	0	0	1	0	0	0	0	0	0	0	0	0	1	0	4500	600000	609	2	64	100.3641662	14.93438464
317	101	10	11	2554	19:30	3	2	1	1	4	1	1	1	10	14	0	0	0	0	0	0	0	0	0	0	0	0	0	0	54000	0	702	4	7	102.265715	12.84978498
317	301	11	8	2554	04:00	1	2	4	1	1	2	1	2	10	2	1	6	1	2	2	0	0	0	0	0	0	0	1	11	3980	0	100	8	7	102.2144191	13.12487848
321	100	22	9	2554	00:10	1	1	2	1	1	1	1	1	10	1	0	0	0	0	0	0	0	0	0	0	0	0	0	0	128750	0	703	1	19	100.0372687	13.8175697
321	200	17	6	2554	17:40	2	1	1	1	1	1	1	1	10	1	0	0	0	0	0	0	0	0	0	0	0	0	0	0	58747	0	506	1	66	99.91071938	14.24530704
323	101	3	5	2554	12:30	2	2	1	2	1	1	1	1	10	1	1	0	0	0	0	0	0	0	0	0	0	0	0	1	0	0	900	2	50	99.89907323	13.80612746
323	103	16	3	2554	16:56	2	2	1	1	1	1	1	1	10	1	0	1	0	0	0	0	0	0	0	0	0	0	0	1	1000	0	301	1	50	99.84794228	13.84934872
323	203	19	1	2554	20:30	3	2	1	2	1	1	1	1	10	2	0	0	3	0	0	0	0	0	0	0	0	0	3	0	0	0	609	2	3	99.56968922	13.9941815
323	302	24	2	2554	09:30	1	1	1	1	1	2	1	1	10	2	1	2	0	0	3	0	0	0	0	0	0	0	0	6	0	0	300	5	3	99.49218332	14.06411153
323	302	17	6	2554	14:30	2	2	1	2	1	2	1	1	10	1	0	0	0	0	0	0	0	0	0	0	0	0	0	0	58305	10000	708	5	3	99.39145407	14.06994551
323	400	2	3	2554	13:15	2	1	1	1	1	3	1	1	10	2	0	0	0	0	0	0	0	0	0	0	0	0	0	0	48727	50000	205	5	3	99.16326698	14.13025764
331	200	30	3	2554	07:00	1	1	1	1	1	1	1	1	5	1	0	0	0	0	0	0	0	0	0	0	0	0	0	0	1000	0	301	13	9	101.281937	13.40475567
331	200	1	7	2554	17:30	2	1	1	1	1	1	1	1	10	1	0	0	0	0	0	0	0	0	0	0	0	0	0	0	1000	0	301	1	9	101.1740452	13.15476522
331	300	22	9	2554	10:00	1	1	2	1	1	1	1	1	10	1	0	0	0	0	0	0	0	0	0	0	0	0	0	0	40100	0	400	1	9	101.0752299	13.02929772
331	300	20	2	2554	02:45	1	1	1	1	1	1	1	1	10	17	0	0	0	0	0	0	0	0	0	0	0	0	0	0	0	0	904	1	9	101.0749912	13.02903118
331	300	28	11	2554	17:00	2	1	1	1	1	1	1	1	10	1	0	0	0	0	0	0	0	0	0	0	0	0	0	0	39600	0	708	1	9	101.0734194	13.0271706
331	400	2	10	2554	23:40	3	2	2	1	1	2	1	1	10	1	0	0	0	0	0	0	0	0	0	0	0	0	0	0	49400	0	100	5	9	100.9819676	12.72610715
333	701	28	11	2554	14:30	2	1	1	1	1	1	1	1	10	1	0	0	0	0	0	0	0	0	0	0	0	0	0	0	0	0	301	1	75	100.0478098	15.40769669
334	100	21	1	2554	18:20	3	1	1	1	1	1	1	1	10	2	0	1	1	0	0	1	0	0	0	0	0	0	2	1	10000	0	609	1	71	100.4636139	14.58067615
338	201	15	8	2554	20:00	3	1	3	1	1	1	1	1	10	1	0	0	0	0	0	0	0	0	0	0	0	0	0	0	0	0	305	1	2	100.466339	13.78707318
338	201	28	12	2554	18:50	3	1	3	1	1	1	1	1	10	1	0	0	0	0	0	0	0	0	0	0	0	0	0	0	0	0	307	1	2	100.466288	13.78705234
338	201	5	8	2554	13:00	2	2	3	1	1	1	1	1	10	18	0	0	0	0	0	0	0	0	0	0	0	0	0	0	0	0	300	1	2	98.94263433	17.23831848
338	201	16	10	2554	15:45	2	1	3	1	1	1	1	1	10	1	0	0	0	0	1	0	0	0	0	0	0	0	0	1	0	0	301	1	2	100.4638231	13.78629431
338	201	26	5	2554	19:30	3	2	3	1	1	1	1	1	10	1	0	0	0	0	0	0	0	0	0	0	0	0	0	0	0	0	307	1	2	100.3944182	13.79640125
338	201	16	11	2554	20:00	3	1	3	1	1	1	1	1	10	2	0	0	0	0	0	0	0	0	0	0	0	0	0	0	0	0	307	1	2	100.3944397	13.79544788
338	201	30	1	2554	12:00	2	1	3	1	1	1	1	1	10	1	0	0	0	0	0	0	0	0	0	0	0	0	0	0	0	0	305	1	2	100.454261	13.78344709
338	201	11	12	2554	17:00	2	2	3	1	1	1	1	1	10	1	0	0	0	0	0	0	0	0	0	0	0	0	0	0	0	0	301	1	2	100.3944933	13.78552064
338	201	21	1	2554	18:30	3	1	2	1	1	1	1	1	10	1	0	0	0	0	0	0	0	0	0	0	0	0	0	0	0	0	305	1	2	100.4434249	13.78018044
338	201	12	5	2554	10:40	1	1	3	1	1	1	1	1	10	1	0	0	0	0	0	0	0	0	0	0	0	0	0	0	0	0	301	1	2	100.4416063	13.77987044
338	201	19	12	2554	11:00	1	1	3	1	1	1	1	1	10	1	0	0	0	0	1	0	0	0	0	0	0	0	0	1	0	0	301	1	2	100.4377332	13.78007884
338	201	10	1	2554	07:00	1	1	3	1	1	1	1	1	10	1	0	0	0	0	0	0	0	0	0	0	0	0	0	0	0	0	301	1	2	100.4343885	13.78046438
338	201	9	8	2554	18:40	3	2	3	1	1	1	1	1	10	1	0	0	0	0	0	0	0	0	0	0	0	0	0	0	0	0	604	1	2	100.4331896	13.78059724
338	201	29	9	2554	13:30	2	1	3	1	1	1	1	1	10	11	0	0	0	0	0	0	0	0	0	0	0	0	0	0	0	0	106	1	2	100.432004	13.7807327
338	201	20	1	2554	13:50	2	1	3	1	1	1	1	1	10	1	0	0	0	0	0	0	0	0	0	0	0	0	0	0	0	0	604	1	2	100.428147	13.78118857
338	201	11	4	2554	20:10	3	1	3	1	1	1	1	1	10	1	0	0	0	0	0	0	0	0	0	0	0	0	0	0	0	0	305	1	2	100.4266289	13.77977666
338	201	11	4	2554	20:01	3	1	3	1	1	1	1	1	10	1	0	0	0	0	0	0	0	0	0	0	0	0	0	0	0	0	305	1	2	100.4263151	13.78139437
338	201	14	12	2554	14:00	2	2	2	1	1	1	1	1	10	1	0	0	0	0	0	0	0	0	0	0	0	0	0	0	0	0	305	1	2	100.4198617	13.78212637
338	201	15	8	2554	05:30	1	2	2	1	1	1	1	1	10	1	0	0	0	0	0	0	0	0	0	0	0	0	0	0	0	0	301	1	2	100.4192662	13.7821967
338	201	28	6	2554	17:45	2	1	3	1	1	1	1	1	10	1	0	0	0	0	1	0	0	0	0	0	0	0	0	1	0	0	301	1	2	100.387305	13.78549459
338	201	28	6	2554	11:30	1	2	2	1	1	1	1	1	10	1	0	0	0	0	0	0	0	0	0	0	0	0	0	0	0	0	301	1	2	100.3842607	13.78579676
338	201	8	3	2554	13:30	2	1	2	1	1	1	1	1	10	1	0	0	0	0	0	0	0	0	0	0	0	0	0	0	0	0	500	1	2	100.3840005	13.78582021
338	201	4	5	2554	19:15	3	1	2	1	1	1	1	1	10	1	0	2	0	0	0	0	0	0	0	0	0	0	0	2	0	0	301	1	2	100.3702971	13.78700024
338	201	1	9	2554	09:00	1	2	3	1	1	1	1	1	10	1	0	0	0	0	0	0	0	0	0	0	0	0	0	0	0	0	305	1	2	100.3633261	13.7877166
338	201	3	9	2554	02:30	1	2	3	1	1	1	1	1	10	1	0	0	0	0	0	0	0	0	0	0	0	0	0	0	0	0	305	1	2	100.3515029	13.78855278
338	201	27	3	2554	21:50	3	1	3	1	1	1	1	1	10	1	0	0	0	0	0	0	0	0	0	0	0	0	0	0	0	0	301	1	2	100.3479758	13.78843816
338	201	13	1	2554	15:30	2	1	2	1	1	1	1	1	10	1	0	0	0	0	0	0	0	0	0	0	0	0	0	0	0	0	305	1	2	100.3374454	13.78803961
346	100	7	3	2554	20:30	3	1	1	1	1	1	1	1	10	1	0	0	0	0	0	0	0	0	0	0	0	0	0	0	0	0	301	1	28	100.6074473	13.98704047
346	100	12	1	2554	22:30	3	1	1	1	1	1	1	1	10	1	0	0	0	0	0	0	0	0	0	0	0	0	0	0	0	0	305	1	28	100.555281	14.00489157
346	200	3	7	2554	19:10	3	1	1	1	1	1	1	1	10	1	0	2	0	0	0	0	0	0	0	0	0	0	0	2	1000	0	604	1	28	100.5463117	14.0185672
346	301	29	12	2554	20:00	3	1	1	1	1	7	1	1	10	1	0	0	1	1	0	0	0	0	0	0	0	0	1	1	0	0	301	5	28	100.475555	14.04147173
346	302	21	1	2554	19:00	3	1	1	1	1	1	2	1	10	1	0	0	0	0	0	0	0	0	0	0	0	0	0	0	0	0	302	7	28	100.4300219	14.04352735
348	400	25	5	2554	02:00	1	1	1	1	1	2	1	1	10	2	0	1	0	0	0	0	0	0	0	0	0	0	0	1	27872	0	101	5	27	102.7145789	14.41053784
351	100	29	7	2554	20:50	3	2	3	1	1	1	1	1	6	1	0	0	0	0	0	0	0	0	0	0	0	0	0	0	1000	0	604	14	2	100.5864054	13.84085617
402	300	22	6	2554	11:00	1	1	1	1	1	1	1	1	10	1	0	0	0	0	0	0	0	0	0	0	0	0	0	0	0	0	904	1	41	98.37064593	7.921039751
406	100	5	3	2554	11:00	1	1	1	1	1	1	1	1	10	1	0	7	0	0	2	0	0	0	0	0	0	0	0	9	0	1000	303	1	57	100.2685717	7.137616459
407	100	11	4	2554	17:00	2	2	1	1	1	7	5	2	10	1	0	1	0	0	0	0	0	0	0	0	0	0	0	1	0	0	301	8	57	100.5917752	7.20257718
407	100	13	4	2554	22:10	3	2	1	1	1	1	1	2	10	1	0	0	0	0	0	1	0	0	0	0	0	0	1	0	0	0	1	8	57	100.5491518	7.07580905
1010	200	2	7	2554	21:30	3	1	1	2	1	1	1	1	10	1	0	0	0	0	0	0	0	0	0	0	0	0	0	0	4710	30000	803	2	54	98.79468708	18.34435494
1021	100	10	8	2554	22:37	3	1	1	1	1	1	6	1	10	17	1	0	0	0	0	0	0	0	0	0	0	0	0	1	43395	0	703	1	33	99.92846488	19.14598409
1021	201	23	1	2554	06:30	1	1	1	2	2	1	1	1	10	17	0	11	1	0	4	0	0	0	0	0	0	0	1	15	41600	0	804	2	33	100.2890426	19.5157167
1080	201	26	6	2554	17:20	2	1	1	1	1	1	1	1	10	16	0	3	2	0	8	0	0	0	0	0	0	0	2	11	0	1000000	201	1	26	100.9017795	19.17743372
1091	400	13	4	2554	08:30	1	1	1	3	3	1	1	1	10	1	0	0	0	0	0	0	0	0	0	0	0	0	0	0	0	10000	609	3	26	100.4887649	18.87393527
1095	101	29	1	2554	09:00	1	1	1	1	1	1	1	1	10	1	1	0	0	0	0	0	0	0	0	0	0	0	0	1	0	0	201	1	14	98.89363641	19.08707335
1148	200	21	2	2554	05:30	1	1	1	3	3	1	1	1	10	13	7	0	4	10	0	9	0	0	0	0	0	0	13	17	38620	1000000	801	3	26	100.5812641	19.35300041
2014	100	10	7	2554	17:45	2	1	1	3	2	1	1	1	10	1	0	9	0	0	24	0	0	1	0	0	0	0	0	34	1000	0	200	3	52	101.1521664	17.25819327
2023	200	6	5	2554	19:20	3	1	1	1	1	1	1	1	5	1	0	2	0	0	3	0	0	0	0	0	0	0	0	5	1000	0	604	13	73	103.3923173	16.94623365
2038	101	14	1	2554	21:40	3	2	1	1	1	1	1	1	10	1	0	13	0	0	8	4	0	1	0	0	0	1	5	22	0	0	904	1	6	102.4099427	16.54097525
2050	202	30	12	2554	17:05	2	1	1	1	1	1	1	1	10	6	0	0	0	0	0	0	0	0	0	0	0	0	0	0	38645	0	604	1	76	105.2213135	16.03732744
2073	100	31	12	2554	07:30	1	2	4	1	1	2	1	1	10	2	2	0	0	8	0	12	0	0	0	0	0	0	12	10	38000	1000000	102	5	27	102.8065744	14.73783347
2214	200	1	1	2554	22:20	3	1	1	1	1	1	1	1	10	1	0	0	0	0	0	0	0	0	0	0	0	0	0	0	0	0	401	1	76	104.9463424	14.54289975
2256	100	9	8	2554	20:00	3	1	1	2	1	1	1	1	10	1	0	2	1	0	3	2	0	0	0	0	0	0	3	5	0	400000	609	2	51	101.1390643	15.05795404
2256	100	11	6	2554	07:00	1	1	1	1	1	1	1	1	10	2	0	0	6	0	0	1	0	0	0	0	0	0	7	0	0	900000	401	1	51	101.3640356	15.11024547
3032	100	4	1	2554	18:30	3	1	1	1	1	1	1	1	10	2	3	0	1	0	0	0	10	0	0	15	0	0	1	28	54049	0	305	1	64	100.346415	14.80043628
3091	100	9	3	2554	06:30	1	1	2	1	1	1	1	1	10	1	0	0	0	0	0	0	0	0	0	0	0	0	0	0	0	0	904	1	61	100.293425	13.62630174
3152	100	6	8	2554	09:00	1	1	1	2	1	1	1	4	10	1	0	8	0	1	16	0	0	6	0	0	18	1	1	49	0	1000	609	8	7	102.0061002	12.63262146
3196	200	25	12	2554	16:40	2	1	1	1	1	2	1	1	10	1	0	0	3	0	0	1	0	0	0	0	0	0	4	0	0	0	103	5	51	100.596241	14.89912069
3199	200	5	12	2554	14:00	2	2	1	2	4	1	1	1	10	1	0	9	0	0	3	0	0	1	0	0	3	0	0	16	83210	150000	804	4	3	99.4787979	14.08763032
3214	102	20	9	2554	18:30	3	1	1	1	1	3	1	1	10	1	0	0	0	0	0	0	0	0	0	0	0	0	0	0	1000	0	604	5	28	100.6477797	14.06556559
3215	101	18	2	2554	13:00	2	1	2	1	1	1	1	1	10	1	0	0	0	0	0	0	0	0	0	0	0	0	0	0	0	0	301	1	24	100.4285118	13.90340631
3221	100	10	11	2554	19:00	3	2	1	1	1	1	1	1	10	1	0	0	0	0	0	0	0	0	0	0	0	0	0	0	0	0	301	1	75	99.97366546	15.41744755
3242	102	9	9	2554	22:30	3	1	2	1	1	1	1	1	10	1	0	0	0	0	0	0	0	0	0	0	0	0	0	0	0	0	301	1	2	100.3721183	13.63867548
3242	102	27	2	2554	07:30	1	1	2	1	1	1	1	1	10	1	0	1	0	0	0	0	0	0	0	0	0	0	0	1	81264	0	604	1	2	100.3938764	13.65587304
3310	100	9	7	2554	21:15	3	1	1	1	1	1	1	1	10	1	0	1	0	0	0	0	0	0	0	0	0	0	0	1	0	0	301	1	19	100.3298521	13.72737621
3310	100	14	7	2554	06:40	1	1	1	1	1	1	1	1	10	1	0	1	0	0	0	0	0	0	0	0	0	0	0	1	0	0	301	1	19	100.3289616	13.7523495
3350	100	10	10	2554	07:20	1	2	1	1	1	1	1	1	10	1	0	1	0	0	0	0	0	0	0	0	0	0	0	1	0	0	301	1	66	100.0770271	14.86445464
3414	100	3	8	2554	09:40	1	1	1	1	1	1	1	1	10	2	0	0	0	0	0	0	0	0	0	0	0	0	0	0	0	0	500	1	19	100.3001425	13.74348121
3414	100	7	1	2554	07:45	1	1	1	1	1	1	1	1	10	1	0	0	0	0	0	0	0	0	0	0	0	0	0	0	0	0	301	1	19	100.3020054	13.77231579
3902	100	22	4	2554	19:00	3	1	1	1	1	1	1	1	10	1	0	0	0	0	0	0	0	0	0	0	0	0	0	0	0	0	305	1	2	100.405013	13.65956366
3902	100	11	7	2554	07:46	1	2	1	1	1	1	1	1	10	1	0	0	0	0	0	0	0	0	0	0	0	0	0	0	0	0	301	1	2	100.4062682	13.67225361
4013	100	4	7	2554	17:10	2	1	1	1	1	3	1	1	10	1	0	0	0	0	0	0	0	0	0	0	0	0	0	0	27900	0	703	5	22	100.0940055	8.333858807
4022	100	23	7	2554	18:15	3	1	1	1	1	1	1	1	10	1	0	0	1	0	0	0	0	0	0	0	0	0	1	0	0	0	904	1	41	98.35040598	7.866713654
4029	100	8	3	2554	08:45	1	1	1	2	2	1	1	1	10	14	0	11	1	0	27	1	0	1	0	0	0	0	2	39	71300	0	803	2	41	98.31112557	7.903660536
4046	101	11	3	2554	11:30	1	1	1	2	2	1	1	1	10	17	1	1	0	0	0	2	0	0	1	2	0	0	3	4	0	500000	609	2	15	99.37680422	7.544228174
4151	102	24	8	2554	06:20	1	2	1	2	2	1	1	1	10	1	5	15	0	1	10	1	0	2	1	1	1	0	2	35	56360	0	301	2	22	99.95781361	8.030603838
4233	100	28	4	2554	16:20	2	1	1	1	1	1	1	1	10	1	0	0	0	0	0	0	0	0	0	0	0	0	0	0	1000	0	301	1	41	98.28572887	7.950388641
1	201	21	5	2555	22:30	3	1	2	1	1	1	1	1	10	1	0	0	0	0	0	0	0	0	0	0	0	0	0	0	0	0	305	1	28	100.6154054	13.98969519
1	201	4	1	2555	09:30	1	2	3	1	1	1	1	1	10	1	0	0	0	0	0	0	0	0	0	0	0	0	0	0	0	0	301	1	28	100.6177148	14.07418256
1	201	11	4	2555	00:30	1	1	3	1	1	1	1	1	10	1	0	0	1	0	0	0	0	0	0	0	0	0	1	0	0	0	5	1	28	100.617637	14.07403426
1	201	30	12	2555	02:20	1	1	2	1	1	1	1	1	10	16	0	0	1	0	0	0	0	0	0	0	0	0	1	0	0	0	200	1	28	100.6186858	14.10359281
1	201	4	1	2555	04:00	1	1	2	1	1	1	1	1	10	1	0	0	0	0	0	0	0	0	0	0	0	0	0	0	1000	0	604	1	28	100.6186563	14.10622017
1	201	16	5	2555	21:20	3	1	2	1	1	1	1	1	10	1	14	0	4	3	0	0	0	0	0	0	0	1	5	17	1000	0	702	1	28	100.6184792	14.12577612
1	201	16	4	2555	22:40	3	1	2	1	1	1	1	1	10	1	0	0	0	0	0	0	0	0	0	0	0	0	0	0	0	0	301	1	28	100.6184712	14.1266813
1	202	24	5	2555	23:00	3	2	2	1	1	1	1	1	10	1	0	0	0	0	0	0	0	0	0	0	0	0	0	0	1000	0	704	1	32	100.6241521	14.18294642
1	202	8	5	2555	02:10	1	2	2	1	1	1	1	1	10	1	0	0	0	0	4	0	0	0	0	0	0	0	0	4	1000	0	704	1	32	100.6430429	14.19307755
1	202	8	6	2555	06:00	1	2	2	1	1	1	1	1	10	17	0	2	0	0	0	0	0	0	0	0	0	0	0	2	1000	0	704	1	32	100.6568375	14.20045718
1	202	11	4	2555	13:15	2	2	2	1	1	1	1	1	10	1	0	0	0	0	0	0	0	0	0	0	0	0	0	0	1000	0	606	1	32	100.7124424	14.23013709
1	301	2	9	2555	23:30	3	1	2	1	1	1	1	1	10	1	0	0	0	0	0	0	0	0	0	0	0	0	0	0	1000	0	4	1	32	98.90499829	17.25000157
1	302	2	6	2555	00:10	1	1	2	1	1	1	5	1	10	1	0	0	0	0	0	0	0	0	0	0	0	0	0	0	12237	50000	305	7	63	100.8809683	14.37150952
1	302	23	2	2555	06:45	1	2	2	1	1	1	1	1	10	17	0	2	1	0	0	0	0	0	0	0	0	0	1	2	0	0	601	1	63	100.9050169	14.46098653
1	502	12	9	2555	09:45	1	1	1	1	1	1	1	1	10	1	0	0	0	0	0	0	0	0	0	0	0	0	0	0	10724	0	305	1	51	100.7050073	14.76964612
1	801	22	8	2555	14:32	2	2	1	1	1	1	1	1	10	1	1	0	0	0	0	0	0	0	0	0	0	0	0	1	0	0	301	1	23	100.4987722	15.34937334
1	1002	24	6	2555	02:50	1	1	1	1	1	1	1	1	10	1	0	1	0	0	0	0	0	0	0	0	0	0	0	1	0	70000	301	1	23	100.1406813	15.47625328
1	1100	13	2	2555	21:24	3	1	1	1	1	1	1	1	10	1	0	0	0	0	2	0	0	0	0	0	0	0	0	2	0	22000	305	1	23	100.0973689	15.70710763
1	1300	18	9	2555	13:15	2	1	3	1	1	7	1	1	10	1	0	0	0	0	0	0	0	0	0	0	0	0	0	0	1000	0	708	5	5	99.80516909	15.99916944
1	1300	4	12	2555	02:30	1	1	1	1	1	1	1	1	10	1	0	0	0	0	0	0	0	0	0	0	0	0	0	0	4651	0	702	1	5	99.71949129	16.11812577
1	1400	27	9	2555	01:40	1	2	1	1	1	3	1	1	10	1	0	0	0	0	0	0	0	0	0	0	0	0	0	0	48400	50000	708	5	5	99.50207947	16.44722937
1	1500	23	4	2555	04:20	1	1	1	1	1	1	1	1	10	14	0	0	0	0	8	0	0	0	0	0	0	0	0	8	95000	100000	400	1	5	99.47570799	16.52982874
1	2200	31	1	2555	01:30	1	1	1	1	1	2	1	1	10	2	0	7	0	0	0	0	0	0	0	0	0	0	0	7	53710	0	106	5	53	99.46801274	18.26439506
1	2701	13	4	2555	18:45	3	2	1	1	1	1	1	1	1	2	0	0	1	0	0	0	0	0	0	0	0	0	1	0	0	0	3	9	33	99.84184562	19.31637799
2	100	20	1	2555	15:00	2	1	2	1	4	1	1	1	10	1	0	0	0	0	0	0	0	4	0	0	4	0	0	8	1000	0	705	4	63	101.1421028	14.63830632
2	200	19	5	2555	03:15	1	2	2	1	1	1	1	1	10	1	0	1	0	0	0	0	0	0	0	0	0	0	0	1	50270	200000	301	1	21	101.222333	14.63082958
2	200	25	1	2555	16:10	2	2	2	1	1	1	1	1	10	1	0	1	0	0	0	0	0	0	0	0	0	0	0	1	49822	300000	708	1	21	101.2373641	14.63294468
2	200	29	2	2555	18:30	3	2	2	1	1	1	1	1	10	1	0	8	0	3	2	0	0	0	0	0	0	0	0	13	110730	200000	305	1	21	101.3075629	14.65170724
2	200	15	7	2555	08:40	1	1	2	2	4	1	3	1	10	1	1	12	1	1	8	2	0	0	0	0	0	0	3	22	192212	300000	804	7	21	101.3525382	14.65227035
2	200	8	10	2555	18:10	3	2	2	2	4	1	1	1	10	1	0	1	0	0	0	0	0	0	0	0	0	0	0	1	47580	100000	301	4	21	101.3638437	14.65361455
2	300	21	1	2555	17:00	2	1	2	1	1	1	1	1	10	1	2	0	0	1	0	1	0	0	0	0	0	0	1	3	35262	200000	301	1	21	101.4951968	14.71944668
2	300	6	3	2555	08:00	1	1	2	1	1	1	1	1	10	1	0	0	0	0	0	0	0	0	0	0	0	0	0	0	35455	0	704	1	21	101.5150183	14.75060059
2	300	17	4	2555	15:30	2	1	1	1	4	1	1	1	10	1	0	2	1	1	1	0	0	0	0	0	0	0	1	4	0	1200000	710	4	21	101.5630004	14.84675526
2	402	3	3	2555	14:35	2	1	2	1	1	1	1	1	10	14	0	1	0	0	33	0	0	0	0	0	0	0	0	34	0	100000	705	1	21	101.8829638	14.89184213
2	402	24	6	2555	22:40	3	1	2	1	1	1	1	1	10	2	0	0	1	0	0	0	0	0	0	0	0	0	1	0	0	30000	304	1	21	101.962223	14.92524161
2	402	10	2	2555	01:00	1	1	2	1	1	1	1	1	10	14	0	0	0	0	0	0	0	0	0	0	0	0	0	0	106991	80000	708	1	21	102.0035156	14.94286717
2	402	8	5	2555	09:00	1	1	2	1	1	1	1	1	10	1	0	0	0	0	0	0	0	0	0	0	0	0	0	0	85036	100000	703	1	21	102.0173612	14.94879645
2	500	23	9	2555	23:50	3	2	1	1	1	1	1	1	10	1	2	0	0	0	1	0	0	0	0	0	0	0	0	3	1000	0	301	1	21	102.2717178	15.09766399
2	600	7	5	2555	02:30	1	1	1	1	1	1	1	1	10	13	0	0	0	0	0	0	0	0	0	0	0	0	0	0	10955	0	704	1	21	102.5380021	15.51600865
2	702	7	12	2555	20:00	3	1	1	1	1	1	1	1	5	1	0	6	0	0	8	0	0	0	0	0	0	0	0	14	56069	0	604	13	6	102.6069563	15.78670699
2	901	3	9	2555	07:00	1	2	1	1	1	1	1	1	10	1	0	0	0	0	0	0	0	0	0	0	0	0	0	0	10000	0	704	1	6	102.7537697	16.16157832
2	901	3	5	2555	06:00	1	1	1	1	1	1	1	1	10	1	0	0	0	0	0	0	0	0	0	0	0	0	0	0	5000	0	306	1	6	102.7590537	16.19692848
2	901	5	4	2555	05:00	1	1	1	1	1	1	1	1	10	1	0	0	0	0	0	0	0	0	0	0	0	0	0	0	55420	0	703	1	6	102.7982139	16.33006506
2	901	16	7	2555	18:10	3	2	1	1	1	3	1	1	10	14	0	16	0	0	15	1	0	1	0	0	1	0	1	33	1000	0	101	5	6	102.7995658	16.33332115
2	1101	16	12	2555	03:00	1	1	1	1	1	1	3	1	10	14	0	0	0	0	0	0	0	0	0	0	0	0	0	0	1000	0	704	7	6	102.803404	16.6653199
2	1101	29	10	2555	22:00	3	2	1	1	1	2	5	1	10	14	0	0	0	0	0	0	0	0	0	0	0	0	0	0	1000	0	301	7	6	102.8561094	16.84931594
2	1101	3	3	2555	06:30	1	1	1	1	1	1	1	1	5	1	0	0	0	0	0	0	0	0	0	0	0	0	0	0	23500	0	604	13	73	102.8781545	16.89020483
2	1200	12	4	2555	09:00	1	1	1	1	1	1	1	1	10	14	0	0	0	0	0	0	0	0	0	0	0	0	0	0	0	50000	710	1	73	102.9453251	17.13104276
2	1200	31	1	2555	03:15	1	1	1	1	1	1	2	1	10	14	0	1	0	0	0	0	0	0	0	0	0	0	0	1	95000	300000	708	7	73	102.8678012	17.28648487
3	100	16	9	2555	20:00	3	1	1	1	1	3	1	1	10	2	0	0	0	0	0	1	0	0	0	0	0	0	1	0	0	0	400	5	59	100.5938378	13.6417434
3	100	6	1	2555	17:00	2	1	1	1	1	1	3	1	10	1	0	1	0	0	1	0	0	0	0	0	0	0	0	2	0	0	400	7	59	100.6095636	13.58839449
3	500	4	7	2555	09:00	1	1	2	1	1	1	1	1	10	1	0	0	0	0	0	0	0	0	0	0	0	0	0	0	35900	0	503	1	9	100.9252918	13.06295548
3	800	4	1	2555	06:10	1	1	1	2	1	1	1	1	10	1	0	0	0	0	0	0	0	0	0	0	0	0	0	0	0	0	701	2	49	101.2164563	12.68483206
3	1100	3	5	2555	08:30	1	2	1	1	1	1	1	1	10	1	0	10	0	0	7	0	0	0	0	0	0	0	0	17	0	1000	904	1	7	101.848256	12.76820876
3	1100	11	6	2555	18:30	3	2	2	1	3	1	1	4	10	2	0	1	0	0	0	0	0	0	0	0	0	0	0	1	25396	0	604	8	7	102.0472973	12.65302618
3	1100	2	12	2555	07:19	1	2	2	1	4	2	1	1	10	1	0	1	0	0	1	0	0	0	0	0	0	0	0	2	0	1000	301	5	7	102.07295	12.66178274
3	1300	5	5	2555	12:30	2	2	1	1	1	1	1	1	10	1	2	1	1	1	3	0	0	0	0	0	0	0	1	7	0	0	702	1	7	102.3512453	12.39757267
4	101	10	4	2555	09:00	1	1	1	1	1	1	1	1	10	1	0	0	0	0	0	0	0	0	0	0	0	0	0	0	0	0	904	1	19	100.2526608	13.72577897
4	101	4	6	2555	23:30	3	1	1	1	1	1	1	1	10	5	0	0	0	0	0	0	0	0	0	0	0	0	0	0	0	0	904	1	19	100.2466553	13.73298599
4	101	25	12	2555	22:00	3	1	1	1	1	1	1	1	5	1	0	2	0	0	6	0	0	1	0	0	0	0	0	9	1000	0	604	13	19	100.2406338	13.74019278
4	102	27	12	2555	16:20	2	2	2	1	1	1	1	1	10	1	1	0	1	0	0	0	0	0	0	0	0	0	1	1	0	1000	309	1	19	100.1163107	13.81301163
4	200	18	1	2555	21:10	3	2	1	1	1	1	1	1	10	1	2	0	0	1	0	0	0	0	0	0	0	0	0	3	1000	0	704	1	50	99.9432063	13.78696638
4	402	12	12	2555	03:15	1	2	3	1	1	1	1	1	10	17	1	5	0	0	5	0	0	0	0	0	0	0	0	11	0	0	701	1	38	99.82268123	13.2938784
4	501	2	1	2555	20:15	3	1	2	1	1	1	1	1	10	18	0	0	0	0	0	0	0	0	0	0	0	0	0	0	0	0	900	1	38	99.82517569	13.24785383
4	501	10	8	2555	08:00	1	1	2	2	1	1	1	1	10	1	0	0	0	11	11	2	0	0	0	0	0	0	2	22	0	0	600	2	38	99.87806617	13.12509048
4	800	29	12	2555	13:00	2	1	1	1	1	1	1	1	10	1	0	0	0	0	0	0	0	0	0	0	0	0	0	0	0	0	301	1	29	99.8840314	12.35502324
4	800	3	1	2555	02:30	1	1	1	1	1	2	1	1	3	14	0	0	0	0	2	0	0	0	0	0	0	0	0	2	1000	0	701	11	29	99.87710326	12.31227036
4	1000	25	10	2555	13:00	2	1	1	1	1	1	1	1	10	14	0	6	1	0	4	0	0	0	0	0	1	0	1	11	1000	0	708	1	29	99.78027283	11.81980231
4	1000	16	9	2555	15:45	2	1	1	1	1	1	1	1	10	1	0	0	0	0	4	0	0	0	0	0	0	0	0	4	1000	0	708	1	29	99.67332779	11.63604089
4	1200	11	1	2555	15:30	2	1	1	1	1	1	1	1	10	1	0	0	0	0	0	0	0	0	0	0	0	0	0	0	1000	0	708	1	29	99.3707317	11.03361418
4	1300	11	9	2555	00:30	1	2	3	1	1	1	1	1	10	1	0	1	0	0	0	0	0	0	0	0	0	0	0	1	15500	0	307	1	29	99.33320223	10.97908476
4	1400	18	10	2555	04:30	1	1	1	1	1	1	1	1	10	17	0	0	0	0	0	0	0	0	0	0	0	0	0	0	0	0	701	1	12	99.20519112	10.70471942
4	1500	4	3	2555	03:45	1	1	1	1	1	1	1	1	10	1	0	1	0	0	0	0	0	0	0	0	0	0	0	1	61400	0	604	1	12	99.16613548	10.60321869
4	1500	27	10	2555	23:30	3	2	1	1	1	1	2	1	10	5	0	1	0	0	0	0	0	0	0	0	0	0	0	1	0	0	304	7	12	99.11779939	10.55077337
4	2302	15	11	2555	02:00	1	1	1	1	1	7	6	1	10	17	0	3	0	0	4	0	0	0	0	0	0	0	0	7	0	0	703	5	34	98.3982539	9.263032164
4	2400	12	11	2555	17:20	2	1	5	3	2	1	6	1	5	1	0	3	0	0	5	0	0	0	0	0	0	0	0	8	66290	0	703	13	34	98.40506403	8.895549703
4	3100	14	10	2555	22:30	3	2	1	1	1	2	1	1	10	1	1	0	2	0	0	0	0	0	0	0	0	0	2	1	177000	500000	708	5	1	98.88806819	8.101817141
4	3800	16	4	2555	15:20	2	1	1	2	1	1	1	1	10	1	0	0	0	0	0	0	0	0	0	0	0	0	0	0	0	0	301	2	35	100.0493574	7.56640891
4	3800	16	4	2555	14:50	2	1	1	2	1	1	1	1	10	1	0	1	0	0	2	0	0	0	0	0	0	0	0	3	0	0	702	2	35	100.048711	7.561524566
4	3800	23	6	2555	15:00	2	1	1	1	1	3	1	1	10	1	0	3	0	0	0	0	0	0	0	0	0	0	0	3	0	0	301	5	35	100.1503908	7.302304745
4	4100	13	1	2555	06:55	1	2	1	1	1	1	1	1	10	1	0	0	0	0	0	0	0	0	0	0	0	0	0	0	39347	0	708	1	57	100.4691473	6.933078058
7	101	6	7	2555	02:30	1	2	2	1	1	1	1	1	10	1	0	0	1	0	0	0	0	0	0	0	0	0	1	0	0	0	300	1	2	100.651516	13.73924178
7	101	23	1	2555	01:30	1	2	2	1	1	1	1	1	10	1	0	0	2	0	0	0	0	0	0	0	0	0	2	0	0	0	601	1	2	100.799405	13.73370511
7	200	30	1	2555	05:40	1	1	2	1	1	1	1	1	10	1	0	9	0	0	6	0	0	0	0	0	0	0	0	15	1000	0	301	1	59	100.8630404	13.65766623
7	200	29	12	2555	15:50	2	2	2	1	1	1	1	1	10	14	0	0	0	0	0	0	0	0	0	0	0	0	0	0	0	0	900	1	59	100.9328368	13.61286636
7	401	31	1	2555	14:15	2	2	2	1	1	1	1	1	10	1	4	10	0	0	0	0	0	0	0	0	0	0	0	14	1000	0	703	1	8	101.0452562	13.38427307
9	100	6	7	2555	10:30	1	1	2	1	1	1	1	1	10	1	0	0	0	0	0	0	0	0	0	0	0	0	0	0	0	0	300	1	2	100.4058552	13.73051072
9	100	31	3	2555	11:20	1	2	3	1	1	1	1	1	10	1	0	0	0	0	0	0	0	0	0	0	0	0	0	0	0	0	301	1	2	100.4058418	13.73146175
9	100	12	2	2555	20:50	3	1	2	1	1	1	1	1	10	1	0	0	0	0	0	0	0	0	0	0	0	0	0	0	0	0	301	1	2	100.4058391	13.7549053
9	100	17	2	2555	14:00	2	2	3	1	1	1	1	1	10	1	0	0	0	0	0	0	0	0	0	0	0	0	0	0	0	0	301	1	2	100.4095244	13.78627607
9	402	18	8	2555	09:00	1	1	1	1	1	1	1	1	10	1	0	0	0	0	2	0	0	0	0	0	0	0	0	2	6000	0	604	1	28	100.7125819	13.99102514
9	500	18	12	2555	06:50	1	2	2	1	1	1	1	1	10	14	0	0	0	0	0	0	0	0	0	0	0	0	0	0	1000	0	604	1	2	100.7019067	13.75019229
11	700	16	9	2555	02:10	1	1	1	1	1	1	1	1	10	13	1	0	0	0	0	0	0	0	0	0	0	0	0	1	0	50000	310	1	74	100.2343681	17.34683649
11	800	7	12	2555	02:15	1	1	1	1	1	3	1	1	10	11	0	6	0	0	4	0	0	0	0	0	0	0	0	10	31844	100000	103	5	74	100.1370683	17.58686775
11	900	28	5	2555	12:35	2	1	1	1	1	1	1	1	10	2	0	0	1	1	0	0	0	0	0	0	0	0	1	1	0	0	304	1	74	100.1342681	17.75258229
11	1100	20	4	2555	21:50	3	1	1	2	1	1	1	1	10	14	0	10	0	0	13	6	0	1	0	0	1	0	6	25	221456	0	804	2	40	99.70842718	18.02697554
11	1300	28	6	2555	04:00	1	1	1	1	1	1	1	1	10	17	0	11	0	0	0	0	0	0	0	0	0	0	0	11	117320	0	708	1	53	99.41855548	18.294639
11	1500	3	10	2555	21:00	3	1	1	1	1	1	3	2	10	1	0	2	0	0	0	0	0	0	0	0	0	0	0	2	76708	750000	710	8	54	99.04565333	18.55928342
11	1500	2	1	2555	02:00	1	1	1	1	1	1	1	1	10	18	2	1	0	2	5	0	0	0	0	0	0	0	0	10	0	0	701	1	54	99.04619245	18.6186151
12	100	11	12	2555	10:00	1	1	1	2	4	1	1	1	10	1	2	17	3	2	24	1	0	4	0	0	1	0	4	50	18247	0	803	4	17	98.72075199	16.75695363
12	1400	26	4	2555	22:20	3	1	1	2	4	1	1	1	10	1	0	5	0	0	3	0	0	0	0	0	0	0	0	8	41580	1000	505	4	11	101.6824445	16.67953924
12	2200	22	4	2555	15:00	2	1	1	1	1	1	1	1	5	1	0	7	0	1	8	0	0	1	0	0	1	0	0	18	1000	0	708	13	43	104.4516885	16.61326924
21	400	10	3	2555	11:00	1	1	1	1	1	2	5	1	10	1	0	0	0	0	1	0	0	0	0	0	0	0	0	1	202000	0	301	7	51	100.9970489	15.07819945
21	701	15	1	2555	15:30	2	1	1	1	1	1	5	1	10	2	0	0	0	0	0	0	0	0	0	0	0	0	0	0	15896	0	708	7	39	101.0689509	16.06956308
22	201	11	7	2555	17:00	2	1	1	2	1	1	1	1	10	1	1	0	2	0	2	0	0	1	0	0	1	0	2	5	1000	0	609	2	73	103.2454294	17.36856887
22	700	11	11	2555	14:45	2	1	1	1	1	3	3	1	10	1	0	0	0	0	0	0	0	0	0	0	0	0	0	0	46589	0	503	7	20	104.7305283	17.38344903
23	502	2	5	2555	13:00	2	2	1	1	1	2	6	1	10	14	0	0	0	0	0	0	0	0	0	0	0	0	0	0	1000	0	708	5	45	104.1558677	15.81121506
23	702	22	7	2555	05:00	1	1	1	1	1	1	1	1	9	17	3	0	0	6	0	0	0	0	0	0	0	0	0	9	50000	0	708	17	76	104.4649708	15.50690599
24	102	8	4	2555	04:30	1	1	1	1	2	1	4	1	10	1	0	9	0	0	10	0	0	0	0	0	0	0	0	19	1000	0	703	7	21	101.7198399	14.85056903
24	600	15	2	2555	03:45	1	1	1	1	1	1	1	1	10	3	24	0	8	0	0	2	0	0	0	0	0	0	10	24	0	0	501	1	68	103.7375262	14.6180347
31	100	2	11	2555	07:50	1	1	3	1	1	6	6	1	10	1	0	0	0	0	0	0	0	0	0	0	0	0	0	0	1000	0	305	6	2	100.5750891	13.87263201
32	100	25	8	2555	07:00	1	2	1	1	1	1	5	1	9	1	0	5	0	0	5	0	0	0	0	0	0	0	0	10	1000	0	305	17	32	100.6087616	14.20385048
32	201	17	8	2555	17:50	2	1	1	1	1	1	1	1	10	10	0	0	0	0	29	0	0	0	0	0	0	0	0	29	1000	0	704	1	32	100.5818215	14.40711603
32	201	19	8	2555	05:25	1	1	1	1	1	1	1	1	10	1	0	1	0	0	3	0	0	0	0	0	0	0	0	4	1000	0	301	1	32	100.5412504	14.44637402
32	300	12	1	2555	10:00	1	1	1	1	1	1	1	1	10	1	0	0	0	0	0	0	0	0	0	0	0	0	0	0	48729	0	305	1	64	100.4550952	14.72639638
32	500	10	3	2555	02:20	1	2	1	1	1	1	1	1	10	1	0	0	0	1	0	0	1	0	0	0	0	0	0	2	35500	0	604	1	10	100.2560779	15.14418414
33	101	10	11	2555	05:50	1	2	1	1	1	1	1	1	10	17	0	2	0	0	8	1	0	0	0	0	0	1	2	10	0	150000	301	1	63	100.9590313	14.37769593
33	102	10	9	2555	05:30	1	1	1	1	1	3	1	1	10	11	0	0	0	0	0	0	0	0	0	0	0	0	0	0	68900	0	101	5	18	101.064257	14.26517594
33	501	2	8	2555	03:30	1	2	1	1	1	1	1	1	10	1	0	11	0	0	0	0	0	0	0	0	0	0	0	11	0	0	904	1	62	102.2984943	13.7528419
34	101	27	1	2555	07:10	1	1	3	1	1	1	1	1	10	1	0	0	0	0	0	0	0	0	0	0	0	0	0	0	0	0	400	1	2	100.6170013	13.67153169
34	101	29	6	2555	09:00	1	1	2	1	1	1	1	1	10	1	0	0	0	0	0	0	0	0	0	0	0	0	0	0	0	0	305	1	59	100.8474997	13.58574303
35	101	17	7	2555	17:00	2	1	3	1	1	1	1	1	10	1	0	0	0	0	0	0	0	0	0	0	0	0	0	0	0	0	601	1	2	100.4784196	13.68208141
35	101	9	7	2555	23:40	3	1	3	1	1	1	1	1	10	1	1	0	0	1	0	0	0	0	0	0	0	0	0	2	0	0	301	1	2	100.454379	13.67149521
35	101	7	7	2555	07:20	1	2	3	1	1	1	1	1	10	1	1	0	0	0	0	0	0	0	0	0	0	0	0	1	0	0	301	1	2	100.439372	13.66243062
35	101	8	9	2555	10:00	1	2	3	1	1	1	1	1	10	1	0	0	0	0	0	0	0	0	0	0	0	0	0	0	0	0	310	1	2	100.4202533	13.64958636
35	101	16	3	2555	16:00	2	1	2	1	1	1	1	1	10	1	0	0	1	0	0	0	0	8	0	0	9	0	1	17	0	0	301	1	2	100.3797063	13.61227199
35	102	25	5	2555	17:00	2	1	2	1	1	1	1	1	10	1	0	0	0	0	0	0	0	0	0	0	0	0	0	0	0	0	301	1	61	100.3719199	13.60438609
35	102	5	1	2555	09:30	1	1	3	1	1	1	1	1	10	1	1	0	0	0	0	0	0	0	0	0	0	0	0	1	0	0	301	1	61	100.3580689	13.59260236
35	102	12	3	2555	15:45	2	2	2	1	1	1	1	1	10	2	0	0	0	0	2	0	0	0	0	0	0	0	0	2	0	0	310	1	61	100.2916816	13.57185949
35	102	13	7	2555	18:15	3	2	2	1	1	1	1	1	10	1	0	2	0	0	2	0	0	0	0	0	0	0	0	4	0	0	301	1	61	100.2875858	13.56973713
35	102	1	8	2555	13:30	2	1	2	1	1	1	1	1	10	3	0	0	0	0	0	0	0	0	0	0	0	0	0	0	0	0	305	1	61	100.2571428	13.54523995
35	201	2	2	2555	09:00	1	2	2	1	1	1	1	1	10	3	0	0	0	0	0	0	0	0	0	0	0	0	0	0	0	0	305	1	61	100.2461618	13.54349285
35	201	7	11	2555	07:30	1	1	2	1	1	1	1	1	10	3	0	0	0	0	0	0	0	0	0	0	0	0	0	0	0	0	305	1	61	100.1860911	13.52506667
35	201	1	1	2555	05:00	1	1	2	1	1	1	1	1	10	1	0	0	0	0	0	0	0	0	0	0	0	0	0	0	1000	0	904	1	61	100.1500636	13.51244968
41	200	27	12	2555	23:00	3	2	1	1	4	1	1	1	10	18	0	2	0	0	0	0	0	0	0	0	0	0	0	2	0	60000	400	4	12	99.09922509	10.21382156
41	200	22	11	2555	23:00	3	2	1	1	1	2	1	1	10	2	0	6	0	0	8	0	0	0	0	0	0	0	0	14	98600	300000	704	5	12	99.09273683	10.13476848
41	300	11	11	2555	14:50	2	1	1	1	1	1	1	1	10	10	0	6	0	0	3	0	0	0	0	0	0	0	0	9	38289	1000	310	1	12	99.06299381	9.899360882
41	300	19	3	2555	05:30	1	2	1	2	1	1	1	1	10	15	0	2	0	0	20	0	0	0	0	0	0	0	0	22	13545	0	704	2	12	99.05461995	9.841122645
41	400	22	12	2555	10:20	1	1	1	1	1	1	1	1	5	1	2	0	1	0	0	0	0	0	0	0	0	0	1	2	1000	0	604	13	67	99.15289073	9.428886883
41	900	31	12	2555	19:50	3	1	1	1	1	1	1	1	10	14	0	2	0	1	4	0	0	0	0	0	0	0	0	7	0	0	904	1	22	99.47300969	8.314551312
41	900	30	1	2555	10:30	1	1	1	1	1	1	1	1	10	17	0	0	0	0	0	0	0	0	0	0	0	0	0	0	50600	0	703	1	22	99.62423264	8.179781202
41	1001	20	10	2555	11:30	1	1	1	1	1	1	1	1	10	1	0	0	0	0	0	0	0	0	0	0	0	0	0	0	34000	90000	305	1	22	99.82339738	8.14739781
41	1100	18	11	2555	11:45	1	2	1	1	1	2	1	1	10	1	0	0	0	0	0	0	0	0	0	0	0	0	0	0	0	0	301	5	35	99.93957459	7.839720648
41	1100	20	8	2555	15:00	2	2	1	1	1	2	1	1	10	1	0	0	0	0	0	0	0	0	0	0	0	0	0	0	0	0	301	5	35	99.93960945	7.839696734
41	1100	14	3	2555	20:00	3	2	1	1	1	1	1	1	10	11	0	1	0	0	0	0	0	0	0	0	0	0	0	1	0	0	609	1	35	100.0200006	7.668887555
41	1100	24	5	2555	21:45	3	2	1	1	1	3	1	1	10	2	2	5	0	2	3	0	0	0	0	0	0	0	0	12	32555	0	106	5	35	100.031518	7.654958261
42	702	30	10	2555	15:50	2	1	1	1	1	1	1	1	10	2	1	0	0	0	0	0	0	0	0	0	0	0	0	1	0	0	306	1	25	101.7725587	6.406054876
42	704	15	8	2555	15:30	2	1	1	1	1	1	1	1	10	1	0	0	0	0	0	0	0	0	0	0	0	0	0	0	0	0	503	1	25	101.7149582	6.403253469
43	102	15	12	2555	16:00	2	1	1	1	1	1	1	1	5	1	1	0	0	0	0	0	0	0	0	0	0	0	0	1	27906	0	703	13	57	100.634256	6.98640151
101	901	2	10	2555	05:15	1	1	1	1	1	1	1	1	10	1	0	0	0	0	0	0	0	0	0	0	0	0	0	0	0	0	701	1	40	100.0954243	17.98703718
101	901	6	11	2555	22:10	3	1	1	1	1	1	1	1	10	1	0	0	0	0	0	0	0	0	0	0	0	0	0	0	52395	0	708	1	40	100.1330316	18.09955153
101	1000	15	10	2555	02:00	1	1	1	1	1	1	1	1	10	1	0	1	0	0	0	0	0	0	0	0	0	0	0	1	46000	0	704	1	40	100.1847499	18.18529786
101	1000	8	7	2555	18:30	3	1	1	1	1	1	6	1	10	5	0	1	0	0	0	0	0	0	0	0	0	0	0	1	0	0	306	1	40	100.1983434	18.21563964
101	1200	10	3	2555	20:20	3	1	1	2	4	1	1	1	10	1	0	0	2	0	0	0	0	0	0	0	0	0	2	0	0	500000	609	4	40	100.4859754	18.4487767
101	1200	23	10	2555	19:50	3	2	1	2	1	1	1	1	10	3	1	0	0	2	0	0	0	0	0	0	0	0	0	3	0	300000	501	2	40	100.5592346	18.52110021
102	102	31	12	2555	12:00	2	1	1	1	1	1	6	1	10	17	14	0	0	18	0	0	2	0	1	0	0	0	1	34	0	0	900	1	65	99.86788987	17.55182794
103	101	27	12	2555	20:10	3	1	1	1	1	1	1	1	10	3	0	0	1	0	0	0	0	0	0	0	0	0	1	0	0	0	501	1	40	100.1989388	18.38049536
107	203	31	7	2555	10:55	1	1	1	1	1	2	1	1	10	2	0	0	1	0	0	0	0	0	0	0	0	0	1	0	0	0	104	5	14	98.97702097	19.42808288
107	300	5	7	2555	14:00	2	1	1	2	1	1	1	1	10	2	0	0	1	0	0	0	0	0	0	0	0	0	1	0	0	0	301	2	14	99.05426054	19.53328537
107	300	29	12	2555	17:00	2	3	1	1	1	1	1	1	10	2	0	2	0	0	1	0	0	0	0	0	0	0	0	3	0	0	301	1	14	99.1463059	19.67217584
108	300	11	1	2555	05:57	1	1	1	1	1	1	1	1	10	13	0	0	2	0	0	0	0	0	0	0	0	0	2	0	0	0	609	1	14	98.65755914	18.31288469
108	300	27	10	2555	07:10	1	2	1	2	1	1	1	1	10	1	0	0	0	0	0	0	0	0	0	0	0	0	0	0	0	0	301	2	14	98.60966025	18.23307588
108	600	5	9	2555	19:30	3	1	1	2	4	1	1	1	10	1	0	4	0	0	4	0	0	0	0	0	0	0	0	8	38500	0	803	4	44	98.1451553	18.14825783
117	100	30	1	2555	18:50	3	1	1	1	1	4	1	1	10	1	0	0	0	0	0	0	0	0	0	0	0	0	0	0	0	15000	301	5	23	100.117794	15.72184802
117	300	3	9	2555	19:10	3	1	1	1	1	1	1	1	10	10	0	0	0	0	0	0	0	0	0	0	0	0	0	0	75240	0	708	1	36	100.1283511	16.3259183
118	200	25	9	2555	12:45	2	3	1	2	4	1	1	1	10	3	0	0	1	0	0	0	0	0	0	0	0	0	1	0	0	0	609	4	14	99.28889214	19.00542776
118	200	15	8	2555	17:40	2	2	1	2	1	1	1	1	10	14	24	0	1	12	0	1	1	0	1	1	0	0	3	38	80139	0	301	2	14	99.30641233	19.01787143
120	201	14	1	2555	14:30	2	2	1	1	1	1	1	1	10	1	0	0	0	0	0	0	0	0	0	0	0	0	0	0	0	0	609	1	53	99.77268754	19.0724837
120	201	9	11	2555	11:40	1	2	1	1	1	1	1	1	10	1	0	0	0	0	0	0	0	0	0	0	0	0	0	0	0	0	501	1	53	99.71335976	19.0935201
120	201	20	7	2555	06:30	1	1	1	1	1	1	1	1	10	13	0	8	0	0	6	0	0	0	0	0	0	0	0	14	0	0	304	1	53	99.62755321	19.14359973
120	202	13	11	2555	14:06	2	2	1	1	4	1	1	1	10	1	1	12	0	3	13	0	0	0	0	0	0	0	0	29	0	0	702	4	53	99.54233138	19.18394686
126	202	28	11	2555	22:00	3	1	1	1	1	1	1	1	10	1	0	1	0	0	0	0	0	0	0	0	0	0	0	1	8296	0	708	1	37	100.2691537	16.75651701
201	401	20	5	2555	22:10	3	1	1	2	1	1	1	1	10	1	0	0	0	0	0	0	0	0	0	0	0	0	0	0	45800	0	305	2	11	101.9600156	15.67089115
201	800	23	2	2555	16:00	2	1	1	1	1	1	1	2	10	3	0	0	0	0	0	0	0	0	0	0	0	0	0	0	0	0	101	8	6	101.9959465	16.5970606
201	1300	24	7	2555	04:25	1	1	1	1	1	1	5	1	10	1	0	1	0	0	0	0	0	0	0	0	0	0	0	1	57416	0	708	7	52	101.722455	17.49680871
202	502	7	12	2555	10:00	1	2	1	2	1	2	1	4	10	1	0	0	0	0	0	0	0	0	0	0	0	0	0	0	30000	1000	301	8	42	103.1530541	15.51083192
202	600	6	5	2555	17:00	2	2	1	1	1	1	6	1	10	1	0	0	0	0	0	0	0	0	0	0	0	0	0	0	20000	1000	703	1	42	103.3779788	15.51961653
202	800	20	3	2555	21:00	3	1	1	1	1	1	1	1	1	1	0	0	2	0	0	0	0	0	0	0	0	0	2	0	0	0	609	9	47	103.9642668	15.65657064
202	1000	27	4	2555	18:45	3	1	1	2	1	1	1	1	10	1	0	0	0	0	0	0	0	0	0	0	0	0	0	0	50000	0	803	2	72	104.6149868	15.85998491
203	401	3	9	2555	08:40	1	1	1	2	2	1	1	1	10	1	0	15	4	0	15	1	0	0	0	0	0	0	5	30	9309	0	803	2	52	101.5502196	17.47935898
205	400	31	7	2555	08:00	1	1	1	1	1	3	1	1	10	14	2	0	0	0	0	0	0	0	0	0	0	0	0	2	34371	0	102	5	51	101.20974	15.2629368
210	101	11	12	2555	14:30	2	2	1	1	1	7	1	1	10	1	0	0	0	0	0	0	0	0	0	0	0	0	0	0	0	0	207	5	73	102.7436954	17.37951217
210	200	1	11	2555	17:30	2	1	3	2	1	1	1	1	10	1	0	0	0	0	0	0	1	3	0	0	0	0	0	4	25720	1000000	604	2	70	102.4750855	17.23018682
212	1501	22	9	2555	10:00	1	1	1	1	1	3	1	1	3	2	0	1	0	0	0	0	0	0	0	0	0	0	0	1	1000	0	301	11	45	104.5534542	16.20686289
214	502	15	11	2555	08:00	1	2	1	2	1	1	1	1	5	1	1	8	0	0	15	0	0	0	0	0	0	0	0	24	12841	100000	501	13	68	103.682026	15.33071066
214	801	21	2	2555	17:00	2	1	1	1	1	1	5	1	10	1	0	0	0	0	0	0	0	0	0	0	0	0	0	0	32109	0	708	7	68	103.4063727	14.64778359
226	101	9	8	2555	02:30	1	1	1	1	1	1	1	1	10	1	0	16	0	0	5	1	0	0	0	0	0	0	1	21	1000	0	710	1	21	102.2622684	15.00694035
226	1001	26	2	2555	06:40	1	1	1	1	1	1	1	1	10	1	0	10	0	0	14	0	0	1	0	0	0	0	0	25	0	0	703	1	55	104.1420328	15.12351985
302	200	25	9	2555	19:00	3	1	1	1	1	1	1	1	10	1	0	0	0	0	0	0	0	0	0	0	0	0	0	0	0	0	305	1	24	100.5422133	13.85649984
304	300	8	11	2555	17:10	2	2	1	1	1	1	1	1	10	2	0	17	0	1	23	0	0	0	0	0	0	0	0	41	0	0	305	1	8	101.1622757	13.66195888
304	700	25	4	2555	16:45	2	1	1	1	1	1	1	1	10	1	14	0	2	11	0	1	0	0	0	0	0	0	3	25	1000	0	703	1	30	101.8944034	14.25769964
304	700	11	11	2555	13:00	2	2	1	2	3	1	1	1	10	1	11	13	0	2	26	0	9	3	0	0	0	0	0	64	0	0	301	2	30	101.8834653	14.29003103
304	700	1	5	2555	20:30	3	2	1	2	2	1	1	1	10	14	24	23	5	0	0	0	0	0	0	0	0	0	5	47	92149	0	800	2	30	101.8656045	14.30700068
304	700	3	6	2555	15:00	2	2	1	2	2	1	1	1	10	1	0	0	0	0	0	0	0	0	0	0	0	0	0	0	0	0	301	2	30	101.8538269	14.31191538
304	904	28	5	2555	16:30	2	1	1	1	1	1	1	1	10	1	0	8	0	0	8	0	0	0	0	0	0	0	0	16	1000	0	704	1	21	102.0717832	14.87915851
305	101	12	6	2555	20:50	3	1	2	1	1	1	1	1	10	1	0	0	0	0	0	0	0	0	0	0	0	0	0	0	0	0	904	1	28	100.7173535	14.01300857
306	101	19	6	2555	06:40	1	1	1	1	1	1	1	1	10	1	0	0	0	0	0	0	0	0	0	0	0	0	0	0	0	0	301	1	24	100.5038711	13.8231695
306	101	10	10	2555	17:00	2	1	1	1	1	1	1	1	10	1	0	0	0	0	0	0	0	0	0	0	0	0	0	0	0	0	301	1	24	100.5007142	13.83196742
306	101	29	1	2555	20:30	3	1	1	1	1	1	1	1	10	1	0	1	0	0	0	0	0	0	0	0	0	0	0	1	0	0	301	1	24	100.5201173	13.8562863
317	101	17	2	2555	14:00	2	1	1	1	1	1	1	1	10	2	0	7	0	0	5	0	0	0	0	0	0	0	0	12	0	1000	300	1	7	102.1826953	12.65499944
319	101	20	10	2555	03:20	1	2	1	1	1	3	1	1	10	17	0	0	1	0	2	4	0	0	0	0	0	0	5	2	0	0	601	5	30	101.399906	13.92243022
323	400	6	4	2555	17:00	2	2	1	1	1	1	1	1	10	1	0	0	1	0	0	2	0	0	0	0	0	0	3	0	0	0	406	1	3	99.07266317	14.22139083
323	500	14	4	2555	14:35	2	1	1	1	1	1	1	1	10	1	0	0	0	0	0	0	0	0	0	0	0	0	0	0	0	0	309	1	3	99.00767057	14.28928765
323	500	13	8	2555	12:40	2	1	2	1	1	1	1	1	10	5	0	1	0	0	1	0	0	0	0	0	0	0	0	2	0	0	506	1	3	98.88050704	14.42950066
333	701	9	8	2555	08:30	1	1	1	1	1	1	1	1	10	1	0	0	0	0	0	0	0	0	0	0	0	0	0	0	0	0	305	1	75	100.0203708	15.37983531
333	701	3	5	2555	19:20	3	2	1	1	1	1	1	1	10	1	0	1	0	0	0	0	0	0	0	0	0	0	0	1	0	0	306	1	75	100.069592	15.41467309
338	201	29	3	2555	07:30	1	2	3	1	1	1	1	1	10	1	0	0	0	0	1	0	0	0	0	0	0	0	0	1	0	0	305	1	2	100.4655933	13.78683092
338	201	23	7	2555	23:55	3	1	3	1	1	1	1	1	10	1	0	1	0	0	0	0	0	0	0	0	0	0	0	1	0	0	301	1	2	100.4638231	13.78629431
338	201	29	3	2555	19:30	3	1	3	1	1	1	1	1	10	1	0	0	0	0	0	0	0	0	0	0	0	0	0	0	0	0	305	1	2	100.4631525	13.78609373
338	201	11	9	2555	00:05	1	1	3	1	1	1	1	1	10	1	0	0	0	0	0	0	0	0	0	0	0	0	0	0	0	0	301	1	2	100.4625866	13.7859244
338	201	16	1	2555	18:30	3	1	3	1	1	1	1	1	10	1	0	0	0	0	0	0	0	0	0	0	0	0	0	0	0	0	307	1	2	100.3944155	13.79650804
338	201	6	8	2555	21:45	3	1	3	1	1	1	1	1	10	2	0	0	0	0	2	0	0	0	0	0	0	0	0	2	0	0	307	1	2	100.4473114	13.78140218
338	201	23	6	2555	10:00	1	1	3	1	1	1	1	1	10	1	0	0	0	0	0	0	0	0	0	0	0	0	0	0	0	0	306	1	2	100.3944799	13.78675277
338	201	5	6	2555	06:55	1	2	4	1	1	1	1	1	10	11	0	0	0	0	0	0	0	0	0	0	0	0	0	0	0	0	307	1	2	100.3944826	13.78645321
338	201	18	9	2555	15:00	2	1	3	1	1	1	1	1	10	1	0	0	0	0	0	0	0	0	0	0	0	0	0	0	0	0	301	1	2	100.3944853	13.78611977
338	201	9	7	2555	06:30	1	2	3	1	1	1	1	1	10	1	0	0	0	0	0	0	0	0	0	0	0	0	0	0	0	0	301	1	2	100.3944987	13.78503351
338	201	2	11	2555	06:00	1	2	2	1	1	1	1	1	10	1	0	0	0	0	0	0	0	0	0	0	0	0	0	0	0	0	600	1	2	100.4432881	13.78014657
338	201	8	9	2555	09:00	1	2	3	1	1	1	1	1	10	1	0	0	0	0	0	0	0	0	0	0	0	0	0	0	0	0	301	1	2	100.4380631	13.78003977
338	201	29	3	2555	08:10	1	2	3	1	1	1	1	1	10	1	0	1	0	0	0	0	0	0	0	0	0	0	0	1	0	0	301	1	2	100.4359495	13.78028724
338	201	5	1	2555	09:15	1	1	3	1	1	1	1	1	10	1	0	0	0	0	0	0	0	0	0	0	0	0	0	0	0	0	307	1	2	100.4327416	13.78064934
338	201	8	9	2555	18:30	3	1	3	1	1	1	1	1	10	1	0	0	0	0	0	0	0	0	0	0	0	0	0	0	0	0	305	1	2	100.4289785	13.78109219
338	201	10	10	2555	17:30	2	1	3	1	1	1	1	1	10	2	0	0	0	0	0	0	0	0	0	0	0	0	0	0	0	0	306	1	2	100.4265538	13.78136571
338	201	29	7	2555	07:00	1	2	2	1	1	1	1	1	10	1	0	1	0	0	2	0	0	0	0	0	0	0	0	3	0	0	301	1	2	100.4244804	13.78161058
338	201	26	11	2555	09:00	1	2	3	1	1	1	1	1	10	14	0	0	0	0	3	0	0	0	0	0	0	0	0	3	0	0	705	1	2	100.4235604	13.78171217
338	201	23	7	2555	17:00	2	1	3	1	1	1	1	1	10	1	0	0	0	0	0	0	0	0	0	0	0	0	0	0	0	0	301	1	2	100.4179814	13.78233998
338	201	10	8	2555	20:00	3	1	3	1	1	1	1	1	10	1	0	0	0	0	0	0	0	0	0	0	0	0	0	0	0	0	604	1	2	100.4121557	13.78295736
338	201	28	5	2555	06:50	1	2	2	1	1	1	1	1	10	1	0	0	0	0	0	0	0	0	0	0	0	0	0	0	0	0	306	1	2	100.4107529	13.7830876
338	201	29	3	2555	04:30	1	1	2	1	1	1	1	1	10	1	0	0	0	0	0	0	0	0	0	0	0	0	0	0	0	0	301	1	2	100.4037067	13.78369977
338	201	27	1	2555	22:30	3	1	3	1	1	1	1	1	10	1	0	0	0	0	0	0	0	0	0	0	0	0	0	0	0	0	307	1	2	100.4010513	13.78396808
338	201	27	3	2555	08:41	1	2	3	1	1	1	1	1	10	2	0	1	0	0	0	0	0	0	0	0	0	0	0	1	0	0	307	1	2	100.3977012	13.78434841
338	201	13	10	2555	09:00	1	1	2	1	1	1	1	1	10	1	0	0	0	0	0	0	0	0	0	0	0	0	0	0	0	0	301	1	2	100.3843036	13.78579155
338	201	21	8	2555	07:01	1	2	3	1	1	1	1	1	10	2	0	3	0	0	10	0	0	0	0	0	0	0	0	13	0	0	306	1	2	100.3805405	13.78615624
338	201	25	8	2555	23:30	3	1	3	1	1	1	1	1	10	2	0	0	0	0	0	0	0	0	0	0	0	0	0	0	0	0	307	1	2	100.3740817	13.78665118
338	201	8	11	2555	12:00	2	1	2	1	1	1	1	1	10	1	0	0	0	0	0	0	0	0	0	0	0	0	0	0	0	0	301	1	2	100.371252	13.78689865
338	201	27	8	2555	10:55	1	2	3	1	1	1	1	1	10	1	0	1	0	0	0	0	0	0	0	0	0	0	0	1	0	0	503	1	2	100.3630525	13.78774004
338	201	3	10	2555	15:40	2	2	2	1	1	1	1	1	10	1	0	0	0	0	0	0	0	0	0	0	0	0	0	0	0	0	506	1	2	100.3585034	13.78823237
338	201	29	4	2555	09:00	1	1	2	1	1	1	1	1	10	1	0	0	0	0	0	0	0	0	0	0	0	0	0	0	0	0	301	1	2	100.3447732	13.78831312
338	201	27	10	2555	11:00	1	2	2	1	1	1	1	1	10	1	0	0	0	0	0	0	0	0	0	0	0	0	0	0	0	0	301	1	2	100.3455162	13.7884069
338	201	10	5	2555	22:00	3	1	3	1	1	1	1	1	10	1	0	0	0	0	0	0	0	0	0	0	0	0	0	0	0	0	301	1	2	100.3333256	13.78789634
338	202	20	3	2555	15:10	2	2	1	1	1	1	1	1	10	1	0	0	0	0	0	0	0	0	0	0	0	0	0	0	0	0	904	1	19	100.2069184	13.7716567
340	500	4	3	2555	05:00	1	1	1	1	1	1	1	1	10	1	0	0	0	0	2	0	0	0	0	0	0	0	0	2	18200	0	301	1	66	100.1170027	14.66807581
340	500	21	8	2555	10:00	1	1	1	1	1	1	1	1	10	1	0	0	0	0	0	0	0	0	0	0	0	0	0	0	107200	0	708	1	66	100.0915325	14.77152646
346	200	14	11	2555	07:50	1	1	1	1	1	1	1	1	10	1	0	0	0	0	0	0	0	0	0	0	0	0	0	0	0	0	400	1	28	100.5412692	14.02351157
346	302	3	11	2555	17:00	2	1	1	1	1	1	1	1	10	1	0	2	0	0	0	0	0	0	0	0	0	0	0	2	0	0	307	1	28	100.4229328	14.04146652
348	200	5	7	2555	02:40	1	2	1	1	4	1	1	1	10	1	1	23	0	1	11	1	0	1	0	0	2	0	1	39	0	0	702	4	62	102.6691434	14.13345445
348	200	11	3	2555	13:50	2	2	1	2	4	1	1	1	10	12	29	0	3	35	0	3	6	0	1	1	0	0	7	71	0	0	301	4	62	102.6690575	14.14048229
348	400	19	5	2555	03:00	1	1	2	2	1	1	1	1	10	13	0	4	0	0	11	0	0	0	0	0	0	0	0	15	7182	0	904	2	27	102.7069357	14.38670371
361	100	15	4	2555	15:30	2	2	1	2	1	1	1	1	10	1	0	0	0	0	0	0	0	0	0	0	0	0	0	0	1000	0	604	2	9	101.0200327	13.37701373
401	602	23	4	2555	17:15	2	1	1	1	1	7	1	1	1	1	0	0	0	0	0	0	0	0	0	0	0	0	0	0	1000	0	708	9	67	99.32333706	9.102475463
401	700	3	7	2555	05:20	1	2	1	1	1	1	1	1	10	1	11	0	5	6	0	5	0	0	0	0	0	0	10	17	1000	0	708	1	67	99.43276851	9.157354698
402	201	31	12	2555	01:30	1	1	1	1	1	1	1	1	10	1	0	0	2	0	0	0	0	0	0	0	0	0	2	0	0	0	400	1	41	98.33987026	8.09084472
402	203	20	2	2555	17:50	2	1	1	2	1	1	1	1	6	1	0	0	0	0	0	0	0	0	0	0	0	0	0	0	1000	0	400	14	41	98.29815118	8.201614678
419	200	4	1	2555	17:30	2	1	1	1	1	1	1	1	10	1	0	1	0	0	0	0	0	0	0	0	0	0	0	1	0	500	305	1	15	99.6438074	7.599427962
1045	102	28	12	2555	12:20	2	1	1	1	1	1	1	1	10	1	0	0	0	0	1	0	1	0	0	0	0	0	0	2	0	5000	305	1	74	100.3236052	17.70432407
1072	200	12	3	2555	10:15	1	1	1	1	1	1	1	1	10	3	0	1	0	0	1	0	0	0	0	0	0	0	0	2	0	5000	301	1	23	99.63544963	15.85504911
1214	200	16	6	2555	12:00	2	1	1	1	1	1	1	1	10	17	0	1	0	0	1	1	0	0	0	0	0	0	1	2	0	0	609	1	74	100.4843473	17.58427765
2013	300	3	2	2555	00:30	1	1	1	3	2	1	1	1	10	1	0	0	0	0	0	0	0	0	0	0	0	0	0	0	1000	0	804	3	52	101.1176652	17.25583672
2081	100	13	3	2555	05:00	1	1	1	1	1	1	1	1	10	1	0	0	1	0	0	1	0	0	0	0	0	0	2	0	0	1300000	609	1	68	103.4662771	15.35198572
3064	200	4	9	2555	05:00	1	1	1	1	1	1	1	1	5	1	0	0	0	0	0	0	0	0	0	0	0	0	0	0	1000	0	703	13	71	100.4081994	14.66184303
3079	101	16	9	2555	19:04	3	1	1	1	1	1	1	1	10	1	0	1	0	0	0	0	0	0	0	0	0	0	0	1	0	0	301	1	30	101.5312081	13.94164
3113	100	9	12	2555	16:30	2	1	1	1	1	1	1	1	10	2	0	0	1	0	0	0	0	0	0	0	0	0	1	0	0	0	400	1	59	100.583066	13.64515013
3138	200	23	5	2555	22:40	3	1	1	2	1	1	1	1	10	3	3	0	0	0	0	0	0	0	0	0	0	0	0	3	16006	0	201	2	49	101.3169023	12.90559935
3199	200	22	12	2555	10:45	1	2	1	2	4	1	1	1	10	1	0	2	0	0	4	0	0	0	0	0	0	0	0	6	21000	200000	804	4	3	99.14640246	14.38089689
3199	200	20	10	2555	15:25	2	2	1	2	4	1	1	1	10	1	1	9	0	1	25	0	0	1	0	0	1	0	0	38	56825	250000	804	4	3	99.14640246	14.38089689
3242	101	18	6	2555	09:00	1	1	2	1	1	1	1	1	10	1	0	0	0	0	0	0	0	0	0	0	0	0	0	0	4769	0	604	1	61	100.3222373	13.58639221
3242	101	30	5	2555	10:00	1	2	2	1	1	1	1	1	10	1	0	0	0	0	0	0	0	0	0	0	0	0	0	0	10400	0	700	1	61	100.3378451	13.60257164
3242	101	30	5	2555	10:10	1	1	1	1	1	1	1	1	10	1	0	0	0	0	0	0	0	0	0	0	0	0	0	0	53408	0	708	1	61	100.3389716	13.60418535
3242	102	27	8	2555	19:50	3	1	2	1	1	1	1	1	10	1	0	0	0	0	0	0	0	0	0	0	0	0	0	0	0	0	307	1	2	100.4486847	13.68469009
3242	102	13	9	2555	21:00	3	1	2	1	1	1	1	1	10	1	0	0	0	0	0	0	0	0	0	0	0	0	0	0	0	0	305	1	2	100.3905612	13.65326404
3242	102	1	10	2555	16:30	2	1	2	1	1	1	1	1	10	1	0	0	0	0	0	0	0	0	0	0	0	0	0	0	0	0	309	1	2	100.3934339	13.65551857
3310	100	16	5	2555	23:00	3	2	1	1	1	7	3	1	10	1	0	0	0	0	1	0	0	0	0	0	0	0	0	1	22533	0	708	7	19	100.3273791	13.7944346
3343	102	23	11	2555	15:00	2	1	1	2	4	1	1	1	10	14	0	39	0	0	0	0	0	0	0	0	0	0	0	39	18447	0	804	4	3	99.15487556	14.11559256
3523	100	19	9	2555	14:51	2	1	1	1	1	1	4	1	10	1	0	0	0	0	0	0	0	0	0	0	0	0	0	0	0	50000	303	7	23	100.1115069	15.70623747
3901	100	15	11	2555	15:00	2	1	2	1	1	1	1	1	10	1	0	0	0	0	0	0	0	0	0	0	0	0	0	0	0	0	301	1	2	100.4101869	13.64281729
4029	100	17	4	2555	12:00	2	1	1	3	3	1	1	1	10	2	0	0	0	0	0	0	0	0	0	0	0	0	0	0	48015	0	804	3	41	98.30986975	7.902615695
4085	102	30	4	2555	06:50	1	1	1	1	1	1	1	1	10	1	0	4	0	0	6	0	0	0	0	0	1	0	0	11	6000	0	703	1	57	100.9511804	6.85073543
4153	100	15	9	2555	05:10	1	1	1	1	1	7	6	1	10	2	11	0	2	11	0	0	0	0	0	0	0	0	2	22	1000	0	207	5	67	99.20763461	9.111337007
1	201	16	3	2556	12:00	2	1	1	1	1	1	1	1	10	1	0	0	0	0	0	0	0	0	0	0	0	0	0	0	0	0	301	1	28	100.6210944	13.95720919
1	201	10	7	2556	17:30	2	1	1	1	1	1	1	1	10	1	0	0	0	0	0	0	0	0	0	0	0	0	0	0	0	0	305	1	28	100.620617	13.95988508
1	201	22	1	2556	13:10	2	1	1	1	1	1	1	1	10	1	0	0	0	0	0	0	0	0	0	0	0	0	0	0	0	0	301	1	28	100.6204533	13.9607779
1	201	8	3	2556	21:00	3	1	1	1	1	1	1	1	10	1	0	0	0	0	0	0	0	0	0	0	0	0	0	0	0	0	301	1	28	100.6153786	13.98983833
1	201	25	3	2556	14:20	2	1	1	1	1	1	1	1	10	1	0	0	0	0	0	0	0	0	0	0	0	0	0	0	0	0	301	1	28	100.614759	13.99475469
1	201	2	1	2556	04:30	1	1	2	1	1	1	1	1	10	1	0	0	0	0	0	0	0	0	0	0	0	0	0	0	0	0	301	1	28	100.6164193	14.04161484
1	201	28	1	2556	05:20	1	1	2	1	1	1	1	1	10	1	0	0	0	0	0	0	0	0	0	0	0	0	0	0	43840	0	704	1	28	100.6185248	14.12124755
1	202	25	6	2556	06:00	1	1	2	1	1	1	1	1	10	14	0	0	0	0	0	0	0	0	0	0	0	0	0	0	0	0	900	1	28	98.90499829	17.25000157
1	202	18	10	2556	10:00	1	1	2	1	1	1	1	1	10	17	0	0	0	0	0	0	0	0	0	0	0	0	0	0	0	0	400	1	32	100.6186402	14.10921168
1	202	16	4	2556	04:40	1	1	2	1	1	1	1	1	10	1	0	1	0	0	0	0	0	0	0	0	0	0	0	1	1000	0	301	1	32	100.6184926	14.12482671
1	202	16	4	2556	04:40	1	1	2	1	1	1	1	1	10	1	0	0	0	0	0	0	0	0	0	0	0	0	0	0	1000	0	604	1	32	100.61849	14.12500359
1	202	16	4	2556	04:25	1	1	2	1	1	1	1	1	10	1	0	1	0	0	0	0	0	0	0	0	0	0	0	1	0	0	301	1	28	100.6184792	14.12681135
1	202	16	4	2556	04:40	1	1	2	1	1	1	1	1	10	1	0	0	0	0	0	0	0	0	0	0	0	0	0	0	1000	0	704	1	32	100.6184712	14.12726134
1	300	23	6	2556	04:00	1	2	2	2	1	1	1	1	10	1	0	0	0	0	0	0	0	0	0	0	0	0	0	0	1000	0	704	2	32	100.7030305	14.22512441
1	401	27	9	2556	19:00	3	2	4	1	1	1	1	1	10	1	0	0	0	0	0	0	0	0	0	0	0	0	0	0	35820	50000	703	1	63	100.8630296	14.34347239
1	402	11	8	2556	03:30	1	1	2	1	1	1	5	1	10	1	3	0	1	4	4	0	0	0	0	0	0	0	1	11	10000	10000	708	7	63	100.8945697	14.42690565
1	501	4	10	2556	19:00	3	1	1	1	1	1	1	1	10	1	0	1	0	0	2	0	0	0	0	0	0	0	0	3	17762	0	710	1	63	100.7545557	14.74582014
1	502	10	5	2556	21:50	3	1	3	1	1	1	1	1	10	1	0	0	0	0	0	0	0	0	0	0	0	0	0	0	83468	0	502	1	51	100.6528008	14.80072801
1	503	19	1	2556	20:30	3	2	1	1	1	3	1	1	10	1	0	0	1	0	0	0	0	0	0	0	0	0	1	0	0	0	202	5	51	100.6155771	14.89445757
1	504	29	12	2556	22:00	3	1	1	2	1	1	1	1	10	1	0	0	1	0	0	0	0	0	0	0	0	0	1	0	0	0	201	2	51	100.7144245	15.09616718
1	702	15	5	2556	15:00	2	2	1	1	1	2	1	1	10	17	2	5	0	0	3	0	0	0	0	0	0	0	0	10	0	300000	301	5	10	100.1014995	15.30132295
1	804	26	8	2556	03:30	1	1	1	1	1	1	1	1	10	1	0	13	1	0	2	1	0	0	0	0	0	0	2	15	0	0	301	1	23	100.0268939	15.73436709
1	1003	30	4	2556	00:30	1	2	1	1	1	1	1	1	10	17	0	0	0	0	1	0	0	0	0	0	0	0	0	1	0	50000	704	1	17	99.13050233	16.9721048
1	1003	4	2	2556	03:20	1	1	1	2	1	1	1	1	10	17	2	10	0	2	23	0	0	0	0	0	0	0	0	37	0	100000	802	2	17	99.12727563	16.9768738
1	1202	21	12	2556	05:30	1	2	1	1	1	3	1	1	10	11	1	0	1	0	0	0	0	0	0	0	0	0	1	1	0	0	609	5	53	99.97050046	18.75234169
1	1202	1	8	2556	05:30	1	1	1	2	1	1	1	1	5	14	1	5	0	0	5	0	0	1	0	0	0	0	0	12	0	0	803	13	53	99.92591946	18.94493074
2	102	6	8	2556	17:50	2	1	2	1	1	1	1	1	10	1	0	0	0	0	0	0	0	0	0	0	0	0	0	0	71139	1000	708	1	63	100.9901932	14.57446425
2	102	23	7	2556	04:50	1	2	2	1	4	1	1	1	10	17	8	0	9	15	0	9	0	0	1	0	0	0	19	23	65544	10000000	704	4	63	101.0670036	14.60785796
2	102	19	4	2556	09:40	1	1	2	1	1	1	1	1	10	1	0	0	0	0	0	0	0	0	0	0	0	0	0	0	4934	1000	708	1	63	101.0664403	14.607601
2	102	26	6	2556	23:45	3	2	2	1	1	1	1	1	3	1	3	20	0	0	0	0	0	0	0	0	0	0	0	23	0	0	301	11	63	101.1134595	14.63592915
2	103	2	2	2556	17:15	2	1	2	1	1	1	1	1	10	1	0	0	0	0	0	0	0	0	0	0	0	0	0	0	131621	80000	704	1	63	101.1328599	14.63919126
2	103	24	11	2556	13:10	2	1	2	2	4	1	1	1	10	1	0	1	0	0	5	0	0	0	0	0	0	0	0	6	99975	50000	804	4	63	101.1396673	14.63848539
2	103	8	9	2556	14:30	2	1	2	2	4	1	1	1	10	1	0	9	0	0	22	0	0	0	0	0	0	0	0	31	142164	10000	804	4	63	101.1408475	14.63825182
2	103	29	12	2556	03:50	1	1	1	1	1	1	1	1	10	2	0	0	1	0	0	0	0	0	0	0	0	0	1	0	0	0	1	1	63	101.1844656	14.63101124
2	201	10	1	2556	02:40	1	2	2	1	4	1	1	1	10	1	0	1	0	0	0	0	0	0	0	0	0	0	0	1	23143	150000	704	4	21	101.2209838	14.63128893
2	201	29	4	2556	00:40	1	2	2	1	1	1	1	1	10	1	0	1	0	0	1	0	0	0	0	0	0	0	0	2	47595	300000	708	1	21	101.2711465	14.63981929
2	202	17	4	2556	13:00	2	1	2	1	4	1	1	1	10	1	2	0	0	1	0	0	0	0	0	0	0	0	0	3	35455	0	305	4	21	101.5715995	14.8502994
2	202	2	1	2556	04:45	1	1	1	2	1	1	1	1	10	14	0	0	0	0	0	0	0	0	0	0	0	0	0	0	75895	120000	803	2	21	101.5745634	14.85086977
2	302	4	2	2556	00:05	1	1	1	2	1	1	1	1	10	1	0	0	0	0	0	0	0	0	0	0	0	0	0	0	51973	0	803	2	21	102.3240423	15.14657383
2	302	12	10	2556	09:45	1	1	1	1	1	1	1	1	10	1	0	0	0	0	0	0	0	0	0	0	0	0	0	0	17230	0	301	1	21	102.3628485	15.22234117
2	302	27	7	2556	10:00	1	1	1	1	1	1	1	1	10	1	0	2	0	0	1	0	0	0	0	0	0	0	0	3	0	0	301	1	21	102.3864573	15.24266714
2	302	6	2	2556	15:00	2	1	1	2	1	1	1	1	10	1	0	1	0	0	0	0	0	0	0	0	0	0	0	1	42050	0	301	2	21	102.4182603	15.2818151
2	401	7	1	2556	09:30	1	1	2	1	1	1	1	1	10	1	0	0	0	0	0	0	0	0	0	0	0	0	0	0	3453	0	703	1	21	101.7208296	14.86795701
2	401	23	4	2556	10:00	1	3	1	1	1	1	6	1	10	1	0	0	0	0	0	1	0	0	0	0	0	0	1	0	1000	0	904	1	6	102.5966486	15.73400823
2	401	28	9	2556	01:30	1	2	1	1	1	2	1	1	10	1	1	0	0	0	0	0	0	0	0	0	0	0	0	1	60680	0	301	5	6	102.6074472	15.80909627
2	403	28	10	2556	17:00	2	1	1	1	1	1	1	1	10	1	0	0	0	0	0	0	0	0	0	0	0	0	0	0	4000	0	704	1	6	102.7540889	16.16378612
2	406	23	4	2556	15:00	2	1	1	1	1	1	1	1	10	1	0	0	0	0	0	0	0	0	0	0	0	0	0	0	1000	0	708	1	6	102.8400671	16.8245319
2	503	14	5	2556	05:00	1	1	1	1	1	1	1	1	10	1	0	2	0	0	0	0	0	0	0	0	0	0	0	2	9000	0	704	1	73	102.7972618	17.48997842
3	101	2	10	2556	12:20	2	1	1	1	1	1	1	1	10	6	0	0	1	0	0	0	0	0	0	0	0	0	1	0	0	0	400	1	2	100.5979684	13.6517497
3	101	13	7	2556	22:50	3	1	1	1	1	1	1	1	10	1	0	1	0	0	3	0	0	0	0	0	0	0	0	4	0	0	400	1	2	100.5942052	13.61032726
3	102	13	9	2556	08:50	1	1	1	1	1	1	1	1	10	1	0	0	0	0	0	0	0	0	0	0	0	0	0	0	0	1000	400	1	59	100.6348702	13.52915571
3	601	2	1	2556	19:00	3	2	1	1	1	1	3	1	10	1	0	3	0	0	0	0	0	0	0	0	0	0	0	3	0	1000	708	7	49	101.7703083	12.7891245
3	601	15	3	2556	12:40	2	1	1	2	1	1	1	1	10	1	0	21	0	0	0	0	0	0	0	0	0	0	0	21	0	1000	803	2	7	101.8897229	12.74238605
4	201	22	12	2556	09:00	1	2	2	1	1	1	3	1	10	1	0	0	0	1	0	0	0	0	0	0	0	0	0	1	100147	0	708	7	19	100.1484087	13.80736209
4	202	6	11	2556	23:55	3	1	2	1	1	2	1	1	10	1	0	0	1	0	0	0	0	0	0	0	0	0	1	0	228443	0	904	5	19	100.0282216	13.80414526
4	402	16	5	2556	13:00	2	2	1	1	1	1	1	1	10	3	0	0	0	0	0	0	0	0	0	0	0	0	0	0	0	0	306	1	38	99.82470362	13.30510519
4	501	30	1	2556	16:50	2	2	2	1	1	1	1	1	10	1	0	0	0	0	0	0	0	0	0	0	0	0	0	0	0	0	904	1	38	99.82543855	13.22172847
4	501	13	4	2556	04:00	1	2	2	1	1	1	1	1	10	1	1	0	0	0	0	0	0	0	0	0	0	0	0	1	1000	0	301	1	38	99.85722004	13.14338523
4	502	11	4	2556	22:30	3	1	1	1	1	1	1	1	10	1	0	0	0	0	0	0	0	0	0	0	0	0	0	0	1000	0	301	1	38	99.91837172	13.01476554
4	602	22	7	2556	01:00	1	1	1	2	1	4	1	1	5	1	0	22	0	0	0	0	0	0	0	0	0	0	0	22	1000	0	804	13	29	99.95724766	12.44050279
4	602	12	4	2556	03:30	1	1	1	1	1	1	1	1	10	17	0	10	0	0	7	0	0	0	1	0	0	0	1	17	0	0	708	1	29	99.88153158	12.33927602
4	603	31	12	2556	01:45	1	1	1	1	1	1	1	1	10	2	0	0	0	0	0	0	0	0	0	0	0	0	0	0	0	0	503	1	29	99.78045254	11.82076581
4	605	29	1	2556	03:00	1	1	1	1	1	1	1	1	10	1	0	8	0	0	8	0	0	2	0	0	0	0	0	18	1000	0	708	1	29	99.3699619	11.08774393
4	702	28	12	2556	16:50	2	1	1	1	4	1	5	1	10	1	1	0	0	0	1	0	0	0	0	0	0	0	0	2	0	0	304	7	12	99.21460299	10.82937279
4	702	6	2	2556	04:00	1	1	1	2	1	1	1	3	10	14	6	3	3	2	8	2	0	0	0	0	0	0	5	19	225000	0	804	8	12	99.20710085	10.80858369
4	702	9	1	2556	00:30	1	2	1	2	4	1	1	1	10	10	0	13	1	0	12	0	0	0	1	0	0	0	2	25	34000	0	803	4	12	99.18820201	10.65382303
4	801	28	10	2556	21:30	3	3	1	3	3	1	1	1	10	1	3	4	1	1	8	1	0	0	0	0	0	0	2	16	0	0	609	3	48	98.78387241	10.41719012
4	903	26	12	2556	11:30	1	1	1	1	1	1	1	1	1	1	0	0	0	0	0	0	0	0	0	0	0	0	0	0	0	0	301	9	34	98.38873474	8.307518105
4	903	3	6	2556	07:00	1	2	1	2	2	1	1	1	10	1	0	15	0	0	5	0	0	0	0	0	0	0	0	20	1000	0	803	2	34	98.42940776	8.337714884
4	904	14	4	2556	14:10	2	1	1	1	1	1	1	1	10	1	0	4	0	0	4	0	0	0	0	0	0	0	0	8	0	0	600	1	1	98.76983909	8.331985159
4	1001	17	7	2556	10:35	1	2	1	1	1	1	1	1	10	14	0	0	0	0	0	0	0	0	0	0	0	0	0	0	1000	0	405	1	34	98.25220762	8.648030671
4	1103	10	4	2556	15:30	2	1	1	1	1	1	1	1	10	1	0	0	0	0	3	0	0	0	0	0	0	0	0	3	0	50000	702	1	1	99.21963482	7.77007386
4	1301	20	9	2556	06:40	1	1	1	2	1	1	1	1	10	1	2	6	0	0	5	0	0	0	0	0	0	0	0	13	0	0	801	2	35	99.93949144	7.572497645
4	1303	12	2	2556	11:50	1	2	1	1	1	1	1	1	10	1	1	0	0	0	0	0	0	0	0	0	0	0	0	1	6000	0	704	1	35	100.0661775	7.427065214
4	1303	13	9	2556	19:00	3	2	1	1	1	1	1	1	10	1	0	0	1	0	0	0	0	0	1	0	0	0	2	0	0	0	305	1	35	100.1227292	7.365313157
4	1303	1	1	2556	18:30	3	2	1	2	1	3	1	1	10	3	0	1	0	0	0	0	0	0	0	0	0	0	0	1	0	0	802	5	35	100.1388305	7.336019412
4	1401	6	1	2556	10:30	1	2	1	1	1	3	1	1	8	2	0	37	1	0	0	3	0	0	0	0	0	0	4	37	0	0	406	16	57	100.3384834	7.098936361
4	1500	20	6	2556	16:00	2	1	2	1	1	3	1	1	10	1	0	0	0	0	0	0	0	0	0	0	0	0	0	0	0	0	301	5	57	100.4532122	6.796134282
7	103	3	7	2556	16:30	2	2	2	2	1	1	1	1	10	1	0	0	0	0	0	0	0	0	0	0	0	0	0	0	0	0	306	2	59	100.8398017	13.67238913
7	103	21	9	2556	12:20	2	1	2	1	1	1	1	1	10	1	0	2	0	0	0	0	0	0	0	0	0	0	0	2	1000	0	301	1	59	100.8450669	13.66925385
7	104	11	4	2556	21:15	3	1	2	1	1	1	1	1	10	1	0	0	0	0	0	0	0	0	0	0	0	0	0	0	0	0	305	1	8	100.9985885	13.55148508
7	106	13	4	2556	11:30	1	2	2	1	1	1	1	1	10	1	0	0	0	0	0	0	0	0	0	0	0	0	0	0	1000	0	604	1	9	101.046313	13.48051043
7	106	10	12	2556	14:20	2	1	2	1	1	1	1	1	10	1	0	0	0	0	0	0	0	0	0	0	0	0	0	0	1000	0	703	1	9	101.0465893	13.42660098
7	301	9	11	2556	12:20	2	1	2	1	1	1	1	1	10	18	0	0	0	0	0	0	0	0	0	0	0	0	0	0	0	0	904	1	9	100.9980869	13.23753561
9	102	13	6	2556	08:30	1	2	3	1	1	1	1	1	10	1	0	0	0	0	0	0	0	0	0	0	0	0	0	0	0	0	301	1	2	100.4058444	13.75251624
9	403	23	8	2556	18:30	3	2	2	1	1	1	1	1	10	2	0	0	0	0	0	0	0	0	0	0	0	0	0	0	1000	0	604	1	2	100.6916606	13.76928865
9	403	7	4	2556	04:50	1	2	2	1	1	1	1	1	10	17	0	0	0	0	0	0	0	0	0	0	0	0	0	0	1000	0	600	1	2	100.6906414	13.77114089
9	403	20	7	2556	20:30	3	1	2	1	1	1	1	1	10	1	0	1	0	0	0	0	0	0	0	0	0	0	0	1	1000	0	600	1	2	100.6972691	13.75966251
11	201	1	12	2556	19:30	3	2	1	1	1	1	1	1	10	2	0	0	1	0	0	0	0	0	0	0	0	0	1	0	0	0	201	1	23	100.4664945	15.21294615
11	302	22	10	2556	23:30	3	1	1	1	1	1	3	1	10	1	0	0	0	0	0	0	0	0	0	0	0	0	0	0	93569	0	708	7	36	100.6202039	16.24060576
11	501	30	7	2556	20:00	3	1	1	1	1	1	1	1	10	4	0	0	2	0	0	0	0	0	0	0	0	0	2	0	0	0	710	1	74	100.2555925	17.22287263
11	501	29	4	2556	10:40	1	2	1	1	1	1	1	1	10	17	0	7	0	0	10	0	0	0	0	0	0	0	0	17	85993	250000	703	1	74	100.2336681	17.29399117
11	601	25	1	2556	05:00	1	1	1	1	1	1	1	1	10	17	0	17	0	0	16	0	0	0	0	0	0	0	0	33	0	0	701	1	40	100.0483703	17.89115797
11	602	28	7	2556	16:20	2	1	1	2	2	1	1	1	10	1	0	0	1	0	0	1	0	0	0	0	0	0	2	0	0	0	609	2	40	99.80838506	18.00054995
11	800	23	2	2556	02:00	1	1	1	1	1	2	1	1	10	1	0	5	1	0	17	1	0	0	0	0	0	0	2	22	0	300000	102	5	74	100.1264736	17.59812773
11	800	28	8	2556	05:30	1	1	1	2	1	1	1	1	10	1	0	2	0	0	6	0	0	0	0	0	0	0	0	8	55140	0	803	2	54	99.12834852	18.51002891
12	100	28	12	2556	06:40	1	1	1	2	1	1	1	1	10	14	0	1	0	0	0	0	0	0	0	0	0	0	0	1	0	0	800	2	17	98.63132982	16.75633466
12	201	24	4	2556	00:30	1	1	1	3	4	1	1	1	10	1	3	10	1	3	14	1	0	0	0	0	0	0	2	30	20000	500000	804	4	17	98.97252558	16.81333514
12	203	26	3	2556	21:40	3	2	2	2	2	2	1	2	6	2	0	0	1	0	0	0	0	0	0	0	0	0	1	0	0	100000	406	14	65	99.56408946	17.00511335
12	303	1	7	2556	23:15	3	1	1	1	1	1	1	1	10	1	0	0	0	0	0	0	0	0	0	0	0	0	0	0	20956	0	710	1	65	99.95625256	16.96524739
12	402	19	8	2556	06:53	1	1	1	1	1	1	1	1	10	1	0	0	0	0	0	0	0	0	0	0	0	0	0	0	38990	0	708	1	37	100.2822724	16.81956905
12	502	25	4	2556	16:00	2	1	1	1	1	1	1	1	10	1	1	0	0	1	0	0	2	0	0	1	0	0	0	5	0	0	400	1	37	100.6670326	16.8706342
12	603	26	12	2556	23:25	3	2	1	2	3	1	1	1	5	1	1	0	20	2	1	9	0	0	0	0	0	0	29	4	174771	3000000	804	13	39	101.3734084	16.73504209
12	701	29	7	2556	12:30	2	1	1	1	1	2	1	1	10	1	0	0	0	0	0	0	0	0	0	0	0	0	0	0	8300	0	601	5	6	102.0971274	16.54625902
12	701	29	9	2556	06:30	1	1	1	1	1	1	1	1	10	14	0	0	0	0	0	0	0	0	0	0	0	0	0	0	86400	1000	708	1	6	102.0977497	16.54597105
12	803	4	3	2556	07:00	1	1	1	1	1	1	1	1	10	1	0	3	0	0	4	0	0	0	0	0	0	0	0	7	1000	0	708	1	42	103.0369681	16.44590198
23	501	16	1	2556	02:00	1	1	1	1	1	4	2	1	10	17	0	1	0	0	0	0	0	0	0	0	0	0	0	1	1000	1000	708	7	76	104.5242074	15.44269784
31	101	19	2	2556	12:20	2	1	3	1	1	1	1	1	3	14	0	0	0	0	0	0	0	0	0	0	0	0	0	0	45000	0	708	11	2	100.5518666	13.77105492
31	103	26	6	2556	05:00	1	1	2	1	1	1	6	1	10	1	0	0	0	0	0	0	0	0	0	0	0	0	0	0	0	0	708	1	2	100.5962518	13.91062865
31	103	20	10	2556	02:30	1	1	1	1	1	1	1	1	3	1	0	0	0	0	0	0	0	0	0	0	0	0	0	0	48000	0	604	11	2	100.6060365	13.92789472
32	101	12	4	2556	22:10	3	1	2	1	1	1	1	1	10	1	6	22	0	0	0	0	0	0	0	0	0	0	0	28	0	0	301	1	32	100.6088286	14.20274019
32	101	29	12	2556	05:50	1	1	2	1	1	1	1	1	10	1	0	3	0	0	6	0	0	0	0	0	0	0	0	9	0	0	904	1	32	100.6119239	14.23306977
32	101	23	4	2556	04:26	1	2	2	1	1	1	1	1	10	1	0	31	0	0	21	1	0	0	0	0	0	0	1	52	1000	0	301	1	32	100.613375	14.25572394
32	101	22	8	2556	16:30	2	2	1	1	1	1	1	1	10	1	0	1	0	0	0	0	0	0	0	0	0	0	0	1	1000	0	708	1	32	100.6134018	14.25956613
32	101	23	7	2556	01:00	1	2	2	1	1	1	1	1	10	1	1	0	0	1	0	0	0	0	0	0	0	0	0	2	1000	0	710	1	32	100.613316	14.27482509
32	102	17	4	2556	06:00	1	2	2	1	1	1	1	1	10	2	0	1	0	0	1	0	0	0	0	0	0	0	0	2	1000	0	804	1	32	100.6065622	14.38001351
32	401	22	4	2556	05:00	1	2	1	1	1	1	1	1	10	2	0	7	0	0	6	0	0	0	0	0	0	0	0	13	26200	0	308	1	10	100.2939749	15.10103048
33	401	18	2	2556	00:15	1	1	1	1	1	1	1	1	10	1	0	8	0	0	19	0	0	0	0	0	4	0	0	31	0	0	702	1	30	101.8351883	13.97418546
33	402	27	5	2556	17:00	2	2	1	1	1	1	1	1	10	1	0	0	0	0	0	0	0	0	0	0	0	0	0	0	25598	15000	301	1	62	102.4751606	13.71541102
33	702	22	10	2556	10:30	1	1	1	2	1	3	1	1	10	1	0	0	0	0	0	0	0	1	0	0	1	0	0	2	60866	120000	104	5	62	102.4664354	13.72198257
33	702	1	1	2556	10:45	1	1	1	1	1	1	4	1	10	1	0	0	0	0	0	0	0	0	0	0	0	0	0	0	0	0	301	7	62	102.5228745	13.67917559
34	102	12	1	2556	11:05	1	2	2	1	1	1	1	1	8	1	0	0	0	0	0	0	0	0	0	0	0	0	0	0	0	0	301	16	59	100.8743834	13.58005153
34	102	4	1	2556	06:00	1	2	2	1	1	1	1	1	8	1	0	0	0	0	0	0	0	0	0	0	0	0	0	0	0	0	301	16	59	100.8924186	13.57625017
34	200	29	7	2556	09:30	1	1	1	1	1	1	1	1	10	2	0	0	0	0	0	0	0	0	0	0	0	0	0	0	40500	0	305	1	8	100.9277138	13.56921827
35	100	17	5	2556	11:50	1	1	3	1	1	1	1	1	10	6	1	0	0	0	0	0	0	0	0	0	0	0	0	1	0	0	306	1	2	100.466178	13.67855273
35	100	25	2	2556	19:30	3	1	3	1	1	1	1	1	10	1	0	0	0	0	0	0	0	0	0	0	0	0	0	0	1000	0	307	1	2	100.4559052	13.6724152
35	201	30	8	2556	12:00	2	1	3	1	1	1	1	1	10	1	0	0	0	0	0	0	0	0	0	0	0	0	0	0	38400	0	708	1	61	100.3578704	13.59257368
35	201	10	12	2556	09:15	1	1	2	1	1	1	1	1	10	1	0	12	0	0	12	0	0	0	0	0	0	0	0	24	1000	0	708	1	61	100.327945	13.58913231
35	201	30	11	2556	11:30	1	2	3	1	1	1	1	1	10	1	0	0	0	0	0	0	0	0	0	0	0	0	0	0	1000	0	708	1	61	100.2622175	13.54918523
35	201	28	3	2556	14:30	2	2	2	1	1	1	1	1	10	1	0	0	0	0	0	0	0	0	0	0	0	0	0	0	0	0	301	1	61	100.2333435	13.54096866
35	202	18	5	2556	05:00	1	2	2	1	1	1	1	1	10	3	0	0	0	0	0	0	0	0	0	0	0	0	0	0	0	0	305	1	61	100.2426696	13.54310171
35	202	15	4	2556	08:10	1	2	3	1	1	1	1	1	10	1	0	0	0	1	0	0	0	0	0	0	0	0	0	1	0	0	904	1	61	100.2354598	13.54167533
35	202	6	8	2556	07:47	1	2	2	1	1	1	1	1	10	1	0	0	0	0	0	0	0	0	0	0	0	0	0	0	0	0	301	1	61	100.2275956	13.5390416
35	301	14	4	2556	21:10	3	1	1	1	1	1	1	1	10	1	0	14	0	0	18	0	0	1	0	0	2	0	0	35	1000	0	701	1	60	100.0417292	13.42734451
35	301	2	5	2556	17:40	2	2	2	1	1	1	1	1	10	1	1	0	0	0	0	0	0	0	0	0	0	0	0	1	1000	0	305	1	60	100.0204754	13.40915202
36	101	12	4	2556	06:00	1	1	2	1	1	1	1	1	10	1	0	0	0	0	0	0	0	0	0	0	0	0	0	0	0	0	400	1	9	100.9448773	12.98835403
36	201	17	11	2556	08:00	1	1	1	1	1	1	1	1	10	1	0	0	0	0	0	0	0	0	0	0	0	0	0	0	70161	0	701	1	49	101.0843119	12.86073129
41	101	29	12	2556	05:30	1	1	1	1	1	1	1	1	10	1	2	0	0	3	0	0	0	0	0	0	0	0	0	5	0	0	701	1	12	99.12160008	10.49298641
41	103	1	1	2556	03:58	1	1	1	2	1	1	1	1	10	10	4	0	5	0	0	0	0	0	0	0	0	0	5	4	0	0	609	2	12	99.06854598	9.966174541
41	202	11	4	2556	23:00	3	2	1	1	1	3	1	1	1	2	0	5	0	0	0	0	0	0	0	0	0	0	0	5	1000	0	708	9	67	99.14239793	9.24768847
41	601	13	4	2556	03:00	1	1	1	1	1	1	1	1	10	1	0	0	0	0	0	0	0	0	0	0	0	0	0	0	0	0	710	1	35	99.93351279	7.875104272
41	601	16	8	2556	07:20	1	1	1	1	1	1	1	1	10	1	0	2	0	0	4	0	0	0	0	0	0	0	0	6	0	0	301	1	35	99.9404919	7.83550906
41	601	10	9	2556	23:40	3	1	1	1	1	1	1	1	10	1	0	0	0	0	0	0	0	0	0	0	0	0	0	0	0	0	605	1	35	99.98033075	7.739600914
101	401	17	2	2556	22:35	3	2	1	1	1	1	1	1	10	1	1	5	1	0	0	1	0	0	0	0	0	0	2	6	0	0	705	1	40	99.92535351	17.92088957
101	403	6	5	2556	05:45	1	1	1	2	1	1	1	1	10	1	1	8	0	2	15	2	0	4	0	0	0	1	3	30	0	0	801	2	40	100.1861903	18.18760655
101	403	22	4	2556	05:00	1	1	1	1	1	1	1	1	10	1	0	3	0	0	1	0	0	1	0	0	2	0	0	7	0	0	701	1	40	100.251207	18.28650995
101	404	30	8	2556	19:30	3	2	1	1	1	1	1	1	10	1	0	0	1	0	0	0	0	0	0	0	0	0	1	0	0	0	305	1	40	100.3188524	18.34443131
101	500	12	10	2556	19:30	3	1	1	1	1	1	1	1	10	2	1	0	0	1	0	0	0	0	0	0	0	0	0	2	0	150000	308	1	26	100.7480621	18.69617164
101	601	19	4	2556	03:30	1	1	1	2	1	1	1	1	10	1	0	1	0	0	0	0	0	0	0	0	0	0	0	1	0	150000	609	2	26	100.7412332	18.8381559
101	601	5	8	2556	18:00	3	2	1	1	1	1	1	1	10	1	0	9	0	0	4	0	0	0	0	0	0	0	0	13	5500	200000	703	1	26	100.7697612	18.95171178
102	101	16	4	2556	19:40	3	1	1	1	1	1	1	2	10	2	0	0	0	0	0	0	0	0	0	0	0	0	0	0	0	50000	106	8	74	100.0873643	17.61008238
103	100	15	12	2556	03:30	1	1	1	1	1	1	1	1	10	1	0	15	0	0	19	0	0	3	0	0	0	0	0	37	0	0	701	1	40	100.199891	18.37887396
103	200	24	12	2556	21:00	3	2	1	1	1	1	1	1	10	1	2	0	2	3	0	0	1	0	0	1	0	0	2	7	0	0	501	1	53	100.0179246	18.64056497
107	203	14	4	2556	05:30	1	1	1	1	1	1	1	1	10	1	0	0	1	0	0	0	0	0	0	0	0	0	1	0	0	0	301	1	14	99.15457247	19.76440149
108	101	17	4	2556	17:25	2	1	1	1	1	1	3	1	10	2	0	0	0	0	0	0	0	0	0	0	0	0	0	0	0	0	207	7	14	98.97374599	18.76374006
108	101	1	1	2556	21:30	3	2	1	1	1	3	2	1	10	1	1	4	0	0	0	0	0	0	0	0	0	0	0	5	0	0	202	7	14	98.97090285	18.75961814
108	102	31	12	2556	15:00	2	1	1	1	1	1	1	1	10	14	0	0	0	0	0	0	0	0	0	0	0	0	0	0	0	0	301	1	14	98.69169025	18.44172358
108	202	31	7	2556	05:45	1	1	1	2	1	1	1	1	10	18	0	0	0	0	2	0	0	0	0	0	0	0	0	2	0	0	800	2	44	97.93165951	18.35887617
108	204	17	4	2556	05:00	1	1	1	1	1	1	1	1	10	17	0	2	0	0	2	0	0	0	0	0	0	0	0	4	0	0	801	1	44	97.9933369	19.05025558
112	100	3	4	2556	16:30	2	1	1	1	1	3	1	1	10	1	0	1	0	0	0	0	0	0	0	0	0	0	0	1	4379	0	301	5	5	99.51381414	16.51862501
115	302	18	12	2556	10:40	1	1	1	1	1	1	5	1	10	2	0	7	1	0	0	1	0	29	0	0	0	0	2	36	0	0	609	7	36	100.3734112	16.46288213
117	100	10	12	2556	13:08	2	1	1	1	1	2	1	1	10	1	0	0	0	0	0	0	0	0	0	0	0	0	0	0	0	30000	301	5	23	100.1184028	15.7108748
118	201	15	2	2556	09:20	1	1	1	3	3	1	1	1	10	13	0	3	0	2	6	4	0	1	0	0	2	0	4	14	6400	0	800	3	13	99.39649163	19.07841036
118	201	14	4	2556	11:30	1	2	1	1	1	1	5	1	10	2	0	0	0	0	0	1	0	0	0	0	0	0	1	0	0	0	304	7	13	99.49499844	19.1335095
120	200	23	10	2556	18:30	3	1	1	2	1	1	1	1	10	14	5	1	1	9	1	21	0	0	0	0	1	0	22	17	88830	0	803	2	53	99.71847473	19.07532031
201	101	1	1	2556	02:50	1	2	1	1	1	3	1	1	10	2	0	2	1	0	0	0	0	0	0	0	0	0	1	2	0	1000	102	5	21	101.738154	15.16809535
201	102	14	2	2556	11:00	1	2	4	1	1	3	1	1	10	2	0	0	0	0	0	0	0	0	0	0	0	0	0	0	33000	0	308	5	21	101.6840055	14.92961898
201	203	12	4	2556	11:00	1	1	1	1	1	1	1	1	10	17	7	0	0	3	0	0	0	0	0	0	0	0	0	10	0	0	705	1	11	102.2110382	15.99305874
202	202	4	1	2556	18:35	3	1	1	1	1	1	1	1	10	13	0	0	0	0	0	0	0	0	0	0	0	0	0	0	30764	0	609	1	21	102.288436	15.72685161
202	500	24	10	2556	03:30	1	1	1	2	1	1	1	1	10	1	3	16	0	2	13	2	1	0	0	0	0	0	2	35	0	0	702	2	47	103.5351723	15.62801184
202	500	10	4	2556	07:50	1	1	1	1	1	1	1	1	10	1	0	0	0	0	0	0	0	0	0	0	0	0	0	0	0	0	701	1	47	103.6363748	15.64979613
202	601	28	12	2556	09:15	1	1	1	1	1	1	1	1	1	1	0	14	0	0	11	0	0	0	0	0	0	0	0	25	0	0	705	9	47	103.8444471	15.6174314
202	601	4	6	2556	20:00	3	1	1	1	1	2	1	1	10	7	0	0	1	1	0	0	0	0	0	0	0	0	1	1	1000	0	101	5	47	104.0317324	15.73047642
205	401	2	1	2556	07:50	1	1	1	1	1	1	1	1	1	18	0	0	1	0	0	0	0	0	0	0	0	0	1	0	0	0	505	9	21	101.9345051	15.3391718
205	402	1	9	2556	18:18	3	1	1	1	1	2	1	1	10	14	0	0	0	2	0	1	1	0	0	0	0	0	1	3	25432	0	301	5	21	102.1382511	15.02685955
208	200	6	3	2556	10:00	1	1	1	2	1	1	1	1	8	2	0	0	0	0	0	0	0	0	0	0	0	0	0	0	20000	1000	704	16	42	103.0677867	16.24176716
210	203	1	1	2556	17:00	2	1	1	1	1	1	5	2	10	1	0	15	0	0	0	0	0	0	0	0	0	0	0	15	70000	500000	406	8	70	102.1371755	17.32238737
212	401	17	9	2556	13:15	2	2	1	1	1	2	1	1	10	1	0	0	0	0	0	0	3	0	0	0	0	0	0	3	0	0	101	5	43	104.689587	16.52643709
213	302	23	2	2556	06:39	1	1	1	1	1	1	1	1	10	1	0	0	0	0	2	0	0	0	0	0	0	0	0	2	0	90000	502	1	56	103.9316216	16.87330619
216	103	1	5	2556	15:45	2	2	1	1	1	2	1	1	10	2	0	0	0	0	0	0	0	0	0	0	0	0	0	0	8500	0	101	5	73	102.8124001	17.42347586
220	102	17	11	2556	20:00	3	1	1	1	1	1	1	1	10	2	0	0	0	1	0	0	0	0	0	0	0	0	0	1	0	0	400	1	55	104.2001992	14.74371132
225	300	18	12	2556	12:30	2	1	1	1	1	1	1	1	10	2	0	5	0	0	0	0	0	0	0	0	0	0	0	5	0	0	201	1	39	101.1558437	15.82934385
226	100	25	7	2556	09:00	1	1	1	1	1	1	1	1	10	17	2	1	0	0	4	0	0	0	0	0	0	0	0	7	0	0	701	1	21	102.3587555	15.05013901
226	401	5	11	2556	18:35	3	2	1	1	1	2	1	1	10	2	0	1	0	0	1	0	0	0	0	0	0	0	0	2	5000	30000	300	5	55	104.151957	15.14650652
226	401	29	12	2556	22:00	3	1	1	1	1	1	1	1	10	2	0	1	0	0	3	0	0	0	0	0	0	0	0	4	0	30000	904	1	55	104.1777116	15.15784617
226	500	17	5	2556	05:30	1	1	1	1	1	1	2	1	10	2	0	0	0	0	0	0	0	0	0	0	0	0	0	0	45000	0	604	7	76	104.8151788	15.18777942
302	201	12	7	2556	13:20	2	1	1	1	1	1	1	1	10	1	0	0	0	0	0	0	0	0	0	0	0	0	0	0	0	0	300	1	24	100.5421409	13.85655973
302	201	29	5	2556	09:00	1	1	1	1	1	1	1	1	10	1	0	0	0	0	0	0	0	0	0	0	0	0	0	0	0	0	301	1	24	100.5387533	13.85698161
302	201	13	7	2556	22:00	3	1	1	1	1	1	1	1	10	1	0	0	0	0	0	0	0	0	0	0	0	0	0	0	0	0	301	1	24	100.5013794	13.86269764
303	100	20	3	2556	08:30	1	2	1	1	1	1	1	1	10	1	0	0	0	2	0	0	0	0	0	0	0	0	0	2	150000	0	400	1	2	100.5006337	13.67647302
304	302	11	4	2556	13:20	2	1	1	1	1	1	1	1	10	14	0	0	0	0	0	0	0	0	0	0	0	0	0	0	0	0	701	1	8	101.1709097	13.66376505
304	401	9	6	2556	22:00	3	1	1	1	1	3	1	1	10	2	0	17	0	2	19	1	0	2	0	0	1	0	1	41	0	0	305	5	30	101.5795871	13.89371801
304	403	10	7	2556	13:00	2	2	1	1	1	1	1	1	10	1	5	0	0	2	0	0	0	0	0	0	0	0	0	7	0	0	301	1	30	101.8114212	14.07094083
304	403	23	7	2556	03:30	1	2	1	1	4	1	1	1	10	1	0	1	0	0	1	0	0	1	0	0	0	0	0	3	0	0	301	4	30	101.8814832	14.29451724
304	403	24	11	2556	03:01	1	2	1	3	4	1	1	1	10	1	0	0	0	0	1	0	0	0	0	0	0	0	0	1	0	0	802	4	30	101.8642688	14.30810527
304	403	28	12	2556	17:00	2	1	1	2	2	1	1	1	10	1	0	0	0	1	0	0	0	0	0	0	0	0	0	1	0	0	904	2	30	101.8542158	14.31172566
304	403	22	3	2556	02:00	1	2	1	2	3	1	1	1	10	14	1	7	2	2	8	0	1	11	0	2	26	0	2	58	0	0	301	2	30	101.8484491	14.31232862
304	501	11	8	2556	01:00	1	1	1	2	4	1	1	1	10	1	0	22	0	0	17	0	0	0	0	0	3	0	0	42	8160	0	804	4	21	101.8753221	14.43727254
304	501	6	12	2556	01:30	1	1	2	1	1	1	1	1	10	1	2	7	0	0	14	0	0	1	0	0	1	0	0	25	0	0	702	1	21	101.9913626	14.58164958
305	100	21	2	2556	07:30	1	1	3	1	1	1	1	1	10	1	0	0	0	0	0	0	0	0	0	0	0	0	0	0	0	0	901	1	28	100.6204238	13.98524461
305	100	21	8	2556	10:00	1	1	3	1	1	1	1	1	10	1	0	0	0	0	0	0	0	0	0	0	0	0	0	0	0	0	301	1	28	100.7175386	14.01308924
305	100	18	5	2556	09:45	1	1	1	1	1	3	1	1	10	1	0	0	0	0	0	0	0	0	0	0	0	0	0	0	1000	0	305	5	28	100.7302737	14.01839805
306	101	7	10	2556	16:15	2	1	1	1	1	1	1	1	10	1	0	0	0	0	0	0	0	0	0	0	0	0	0	0	0	0	301	1	24	100.4977718	13.84366361
306	102	21	2	2556	11:00	1	1	1	1	1	1	1	1	10	1	0	0	0	0	0	0	0	0	0	0	0	0	0	0	0	0	301	1	24	100.5175155	13.870929
306	102	12	2	2556	16:00	2	1	1	1	1	1	1	1	10	1	0	2	0	0	1	0	0	0	0	0	0	0	0	3	0	0	301	1	24	100.5123684	13.88452144
308	100	28	7	2556	04:30	1	2	1	2	1	1	1	1	10	1	0	0	0	0	0	0	0	0	0	0	0	0	0	0	1000	0	708	2	32	100.6132007	14.18260836
308	100	29	6	2556	20:00	3	2	1	1	1	1	1	1	10	1	0	0	0	0	0	0	0	0	0	0	0	0	0	0	1000	0	703	1	32	100.5864268	14.21233221
311	201	20	3	2556	20:10	3	2	1	2	1	1	1	1	10	3	8	0	0	8	0	1	0	0	0	0	0	0	1	16	1000	0	501	2	64	100.3455403	14.95342989
314	101	17	6	2556	06:00	1	2	1	1	1	1	1	1	10	1	0	0	0	0	0	0	0	0	0	0	0	0	0	0	42330	0	305	1	8	100.9994495	13.56757304
315	200	19	9	2556	08:15	1	2	1	1	1	1	1	1	10	1	0	0	0	0	0	0	0	0	0	0	0	0	0	0	0	0	301	1	9	101.1552992	13.44469823
316	100	2	6	2556	03:30	1	1	1	2	1	1	1	1	10	1	0	0	0	0	0	0	0	0	0	0	0	0	0	0	24920	0	604	2	7	102.0912158	12.6425446
317	102	14	5	2556	22:15	3	2	1	1	1	1	1	1	10	14	0	1	1	0	0	0	0	0	0	0	0	0	1	1	0	1000	201	1	7	102.2139591	12.70681176
317	102	5	4	2556	11:05	1	2	1	1	1	1	1	1	10	14	0	5	0	0	4	0	0	0	0	0	0	0	0	9	0	1000	702	1	7	102.2329518	12.74408916
317	103	16	4	2556	13:20	2	2	2	1	1	1	1	1	10	2	0	0	0	0	0	0	0	0	0	0	0	0	0	0	0	1000	200	1	7	102.1848947	13.18296608
319	101	16	11	2556	20:00	3	3	1	1	1	1	1	1	10	1	3	0	0	2	0	0	0	0	0	0	0	0	0	5	0	0	200	1	30	101.3482332	14.08498974
323	201	28	1	2556	15:00	2	2	1	1	1	1	1	1	10	1	0	0	0	0	0	0	0	0	0	0	0	0	0	0	48100	40000	305	1	3	99.81527834	13.87366838
324	201	31	3	2556	19:00	3	1	2	1	1	3	2	1	10	2	0	1	0	0	0	0	0	0	0	0	0	0	0	1	3380	0	305	7	3	99.7662556	14.20473715
331	102	27	9	2556	07:30	1	2	2	1	1	1	1	1	10	1	0	0	0	0	0	0	0	0	0	0	0	0	0	0	33500	0	400	1	9	101.0670921	13.01787797
331	104	17	4	2556	07:45	1	1	2	1	1	1	1	1	10	1	0	0	0	0	0	0	0	0	0	0	0	0	0	0	0	0	400	1	9	101.0699513	13.10392862
331	202	8	11	2556	18:30	3	1	1	1	1	1	1	1	10	14	0	4	0	0	8	0	0	7	0	0	8	0	0	27	0	0	702	1	9	101.2832165	13.44063383
331	202	9	11	2556	09:15	1	1	1	1	1	1	1	1	10	13	0	6	0	0	16	0	0	0	0	0	0	0	0	22	0	0	702	1	9	101.2832165	13.44079819
338	101	19	11	2556	12:40	2	2	3	1	1	1	1	1	10	2	0	0	1	0	0	0	0	0	0	0	0	0	1	0	0	0	306	1	2	100.3695407	13.78704713
338	101	24	8	2556	18:05	3	2	3	1	1	1	1	1	10	2	0	11	0	0	0	0	0	0	0	0	0	0	0	11	35392	0	604	1	2	100.3695595	13.78704453
338	101	22	4	2556	07:00	1	2	3	1	1	1	1	1	10	1	0	0	0	0	0	0	0	0	0	0	0	0	0	0	0	0	306	1	2	100.3753048	13.78657824
338	101	20	12	2556	18:00	3	1	3	1	1	1	1	1	10	2	0	0	0	0	0	0	0	0	0	0	0	0	0	0	0	0	306	1	2	100.3761524	13.78653135
338	101	13	12	2556	23:10	3	2	3	1	1	1	1	2	10	7	0	0	0	0	0	0	0	0	0	0	0	0	0	0	0	0	106	8	2	100.3810474	13.78610675
338	101	12	11	2556	19:30	3	1	3	1	1	3	1	1	10	1	0	0	0	0	0	0	0	0	0	0	0	0	0	0	0	0	100	5	2	100.3824019	13.78598171
338	101	4	7	2556	09:30	1	2	3	1	1	1	1	1	10	1	0	0	0	0	0	0	0	0	0	0	0	0	0	0	0	0	300	1	2	100.3824743	13.7859765
338	101	28	4	2556	08:30	1	2	3	1	1	1	1	1	10	1	0	0	0	0	0	0	0	0	0	0	0	0	0	0	0	0	301	1	2	100.3828391	13.78594264
338	101	22	5	2556	08:40	1	2	3	1	1	1	1	1	10	1	0	1	0	0	1	0	0	0	0	0	0	0	0	2	0	0	500	1	2	100.3848079	13.78569777
338	101	31	10	2556	16:30	2	2	3	1	1	1	1	1	10	1	0	1	0	0	0	0	0	0	0	0	0	0	0	1	0	0	301	1	2	100.389322	13.78509082
338	101	26	4	2556	18:00	3	2	3	1	1	1	1	1	10	1	0	0	0	0	0	0	0	0	0	0	0	0	0	0	0	0	301	1	2	100.3896117	13.7851299
338	101	8	12	2556	14:30	2	2	3	1	1	1	1	1	10	1	0	1	0	0	2	0	0	0	0	0	0	0	0	3	0	0	301	1	2	100.3975269	13.78439269
338	101	9	4	2556	10:00	1	1	3	1	1	1	1	1	10	1	0	0	0	0	0	0	0	0	0	0	0	0	0	0	0	0	301	1	2	100.4150793	13.78262131
338	101	24	8	2556	09:40	1	1	2	1	1	1	1	1	10	1	0	1	0	0	2	0	0	0	0	0	0	0	0	3	0	0	301	1	2	100.4308131	13.78090202
338	101	13	12	2556	19:00	3	1	2	1	1	1	1	1	10	1	0	0	0	0	0	0	0	0	0	0	0	0	0	0	0	0	301	1	2	100.4483306	13.78170696
338	101	31	8	2556	09:00	1	2	3	1	1	1	1	1	10	1	0	0	0	0	0	0	0	0	0	0	0	0	0	0	0	0	301	1	2	100.459443	13.78502309
338	201	9	3	2556	19:30	3	2	5	1	1	1	1	1	5	1	0	0	0	0	0	0	0	0	0	0	0	0	0	0	0	0	301	13	2	100.4682889	13.78751862
338	201	19	3	2556	15:30	2	1	2	1	1	1	1	1	10	1	0	0	0	0	0	0	0	0	0	0	0	0	0	0	0	0	301	1	2	100.3842097	13.78579937
338	201	8	10	2556	14:30	2	1	2	1	1	1	1	1	10	1	0	0	0	0	0	0	0	0	0	0	0	0	0	0	0	0	307	1	19	100.2908474	13.78628128
346	201	4	9	2556	20:30	3	2	2	3	1	1	1	1	10	1	0	0	0	0	0	0	0	0	0	0	0	0	0	0	0	0	207	3	28	100.4300219	14.04352475
346	201	4	5	2556	19:00	3	1	2	1	1	1	1	1	10	1	0	0	0	0	0	0	0	0	0	0	0	0	0	0	0	0	703	1	28	100.3945577	14.03326727
365	102	27	8	2556	14:00	2	1	1	1	1	1	1	1	10	1	0	0	2	0	0	0	0	0	0	0	0	0	2	0	45000	0	301	1	8	101.0521147	13.65944116
370	100	27	9	2556	08:50	1	1	2	1	1	1	1	1	10	1	0	0	0	0	0	0	0	0	0	0	0	0	0	0	45000	0	400	1	59	100.7375184	13.62879896
401	301	23	11	2556	15:08	2	1	1	1	1	2	1	1	6	14	2	11	0	1	11	0	0	0	0	0	0	0	0	25	0	0	701	14	67	99.17321114	9.053184756
402	102	1	11	2556	11:30	1	1	1	1	1	1	1	1	10	1	0	0	0	0	0	0	0	0	0	0	0	0	0	0	0	0	400	1	41	98.33374678	8.024780836
402	102	7	10	2556	23:00	3	1	1	1	1	1	1	1	10	1	0	1	0	0	0	0	0	0	0	0	0	0	0	1	0	0	403	1	41	98.34406792	8.00514231
402	102	13	11	2556	18:00	3	1	1	1	1	1	1	1	10	1	0	0	0	1	0	0	0	0	0	0	0	0	0	1	0	0	305	1	41	98.34415375	8.004868734
402	102	12	12	2556	21:00	3	1	1	1	1	1	1	1	10	1	0	0	0	0	0	0	0	0	0	0	0	0	0	0	0	0	600	1	41	98.39156984	7.90868098
408	102	28	2	2556	16:30	2	1	1	1	1	1	1	1	10	3	0	0	0	1	0	2	0	0	0	0	0	0	2	1	0	300000	301	1	22	100.26829	8.048418051
408	201	12	4	2556	14:20	2	1	1	1	1	1	1	1	10	1	0	5	0	0	0	0	0	0	0	0	0	0	0	5	0	0	301	1	57	100.335584	7.922248511
408	301	7	12	2556	16:00	2	2	1	1	1	3	1	1	10	1	1	2	0	0	0	0	0	0	0	0	0	0	0	3	0	0	100	5	57	100.7280689	6.908799881
1021	102	21	10	2556	05:15	1	1	1	1	1	3	1	1	10	1	0	4	3	0	5	0	0	1	0	0	0	0	3	10	62282	0	201	5	33	100.1940197	19.44506748
1035	101	31	1	2556	15:20	2	1	2	2	1	1	1	1	10	1	0	14	1	0	7	3	0	0	0	0	0	0	4	21	27340	0	803	2	53	99.5479077	18.47913589
2013	200	8	4	2556	01:30	1	1	2	2	2	1	1	1	10	14	0	53	1	0	0	3	0	0	1	0	0	0	5	53	0	0	400	2	37	101.072199	17.22548579
2013	200	27	8	2556	18:30	3	1	1	3	2	1	1	1	10	1	0	1	0	0	0	0	0	0	0	0	0	0	0	1	1000	0	803	3	52	101.1176652	17.25583928
2040	101	23	12	2556	20:05	3	1	1	2	1	1	6	1	10	3	1	0	1	0	0	0	0	0	0	0	0	0	1	1	1000	1000	800	2	42	103.3453685	15.88179076
2040	102	14	4	2556	09:00	1	2	1	1	1	1	1	1	10	1	0	0	0	0	0	0	0	0	0	0	0	0	0	0	1000	1000	803	1	42	103.2984352	15.73379653
2043	201	24	5	2556	14:00	2	1	1	1	1	1	1	1	10	3	0	0	0	0	0	0	0	0	0	0	0	0	0	0	1000	0	500	1	47	103.9296421	15.8115712
2046	102	21	3	2556	04:50	1	1	1	1	4	1	1	1	10	8	0	0	2	0	0	1	0	0	0	0	0	0	3	0	0	1000000	301	4	47	104.0170365	16.41663017
2157	100	16	4	2556	03:00	1	1	1	1	1	1	1	1	10	1	0	0	0	0	0	0	0	0	0	0	0	0	0	0	0	50000	705	1	55	104.2078864	14.68396315
2177	200	17	4	2556	18:30	3	1	1	1	1	1	1	1	10	16	0	0	1	0	0	0	0	0	0	0	0	0	1	0	0	20000	501	1	56	103.987028	17.58962144
2187	102	7	4	2556	05:30	1	2	1	1	1	1	1	1	10	2	0	1	0	0	0	0	0	0	0	0	0	0	0	1	44300	0	703	1	11	102.3372361	16.39898727
2267	102	12	4	2556	18:55	3	1	1	1	1	1	1	1	10	1	0	0	0	0	0	1	0	0	0	1	0	0	1	1	0	0	301	1	69	103.4254244	18.02990099
2389	100	23	8	2556	05:00	1	1	1	1	1	1	1	1	10	1	0	0	0	0	0	0	0	0	0	0	0	0	0	0	136050	0	704	1	11	102.370922	16.31163175
2422	102	29	12	2556	02:21	1	1	1	2	1	1	1	1	10	17	0	10	1	0	4	2	0	0	0	0	0	0	3	14	0	80000	802	2	21	101.5020069	14.74233914
3016	100	22	1	2556	14:00	2	2	1	1	1	2	1	1	10	1	0	0	0	0	0	0	0	0	0	0	0	0	0	0	21918	0	101	5	51	100.6502232	14.80724725
3022	100	27	12	2556	05:45	1	1	1	1	1	1	1	1	10	1	0	0	1	0	0	0	0	0	0	0	0	0	1	0	0	0	301	1	63	100.7350132	14.60094083
3064	100	1	1	2556	19:30	3	1	1	1	1	2	1	1	1	2	0	2	2	4	4	0	0	0	0	0	0	0	2	10	18300	0	106	9	71	100.413824	14.62862881
3091	100	25	10	2556	20:00	3	1	1	1	1	1	1	1	10	1	0	0	0	0	0	0	0	0	0	0	0	0	0	0	1000	0	708	1	61	100.2835303	13.64967498
3196	301	3	7	2556	07:30	1	1	1	1	1	1	1	2	10	2	0	2	0	0	1	0	0	0	0	0	0	0	0	3	84049	0	301	8	51	100.5931163	14.93689107
3196	301	14	12	2556	01:00	1	1	1	1	1	1	1	1	10	17	0	1	0	0	0	0	0	0	0	0	0	0	0	1	8308	0	702	1	51	100.599508	14.8758663
3214	100	19	11	2556	11:32	1	1	1	1	1	1	1	1	10	1	0	0	0	0	0	0	0	0	0	0	0	0	0	0	0	0	301	1	28	100.6182727	14.06362724
3214	100	18	3	2556	19:30	3	1	1	1	1	1	1	1	10	1	0	0	0	0	0	0	0	0	0	0	0	0	0	0	0	0	301	1	28	100.6217569	14.06495416
3214	100	26	3	2556	19:00	3	1	1	1	1	1	1	1	10	1	0	0	0	0	0	0	0	0	0	0	0	0	0	0	0	0	305	1	28	100.6284731	14.06522735
3268	101	16	1	2556	18:30	3	1	1	1	1	1	1	1	10	1	0	2	0	0	7	0	0	0	0	0	0	0	0	9	0	0	301	1	59	100.6232187	13.62963049
3272	100	18	12	2556	19:15	3	2	1	1	1	2	1	1	10	2	2	0	0	0	0	0	0	0	0	0	0	0	0	2	0	30000	101	5	3	98.63285063	14.73843787
3310	100	5	6	2556	07:00	1	1	1	1	1	1	1	1	10	2	0	0	0	0	0	0	0	0	0	0	0	0	0	0	0	0	904	1	19	100.3286102	13.7621531
3310	100	20	3	2556	11:00	1	1	1	1	1	1	1	1	10	2	0	0	0	0	0	0	0	0	0	0	0	0	0	0	0	0	904	1	19	100.3276419	13.78801095
3344	100	12	8	2556	10:50	1	2	1	1	1	1	1	1	10	1	0	0	0	0	0	0	0	0	0	0	0	0	0	0	45000	0	708	1	59	100.6441131	13.66483363
3522	100	1	2	2556	18:45	3	1	1	1	1	1	1	1	10	3	0	0	0	0	0	0	0	0	0	0	0	0	0	0	0	4000	301	1	23	100.1341769	15.4689765
4011	100	13	1	2556	04:30	1	1	1	1	1	2	1	1	10	1	0	0	0	0	0	0	0	0	0	0	0	0	0	0	1000	0	708	5	67	99.16984765	9.388321758
4029	100	27	2	2556	15:39	2	2	1	2	3	1	1	1	10	14	0	0	0	0	0	0	0	0	0	0	0	0	0	0	0	0	900	2	41	98.31735312	7.902907936
4029	100	13	2	2556	16:00	2	1	1	2	3	1	1	1	10	1	0	0	0	1	0	0	0	0	0	0	0	0	0	1	0	0	305	2	41	98.31082462	7.903378177
4029	100	29	12	2556	14:50	2	1	1	3	3	4	1	1	10	14	3	9	1	4	10	1	0	0	0	0	0	0	2	26	0	0	900	5	41	98.30986975	7.902512082
4029	100	15	3	2556	07:30	1	1	1	2	4	4	1	1	10	14	1	0	1	0	0	0	0	0	0	0	0	0	1	1	0	0	900	5	41	98.30933331	7.902626322
4029	100	23	3	2556	17:25	2	1	1	1	1	1	1	1	10	1	0	0	0	0	0	1	0	0	0	0	0	0	1	0	0	0	900	1	41	98.30342977	7.904095494
4029	100	15	3	2556	07:45	1	1	1	2	3	1	1	1	10	14	1	10	1	0	0	0	0	0	0	0	0	0	1	11	0	0	301	2	41	98.30942719	7.902621008
4115	101	16	3	2556	08:00	1	1	1	2	1	1	1	1	10	13	0	0	0	2	0	0	0	10	0	2	10	2	2	24	0	0	801	2	25	101.8180543	5.933705863
4142	100	18	8	2556	15:40	2	2	1	1	1	2	1	1	10	1	0	0	1	0	0	1	0	0	0	0	0	0	2	0	0	0	101	5	67	99.71033155	9.312275171
4243	100	11	3	2556	11:00	1	1	1	3	2	1	1	1	10	14	0	1	0	0	0	0	0	0	0	0	0	0	0	1	58090	0	804	3	57	100.5335364	6.575605793
1	201	28	12	2557	18:15	3	1	1	1	1	1	1	1	10	2	0	0	0	0	0	0	0	0	0	0	0	0	0	0	0	0	301	1	28	100.6188521	13.96970334
1	201	4	1	2557	11:45	1	1	2	1	1	1	1	1	10	1	0	0	0	0	0	0	0	0	0	0	0	0	0	0	0	0	301	1	28	100.6153786	13.98984094
1	201	20	10	2557	16:15	2	1	2	1	1	1	1	1	10	1	0	0	0	0	0	0	0	0	0	0	0	0	0	0	0	0	305	1	28	100.6148529	13.99838788
1	201	13	4	2557	17:00	2	1	2	1	1	1	1	1	10	1	0	0	0	0	0	0	0	0	0	0	0	0	0	0	0	0	301	1	28	100.6152472	14.01016154
1	201	14	8	2557	07:00	1	2	2	1	1	1	1	1	10	1	0	0	0	0	0	0	0	0	0	0	0	0	0	0	1000	0	400	1	28	98.90499561	17.25000157
1	202	8	9	2557	20:00	3	2	2	1	1	1	1	1	10	1	0	0	0	0	0	0	0	0	0	0	0	0	0	0	1000	0	400	1	28	100.6172749	14.0625709
1	300	12	4	2557	20:00	3	1	2	1	1	1	1	1	10	1	0	1	0	0	1	0	0	0	0	0	0	0	0	2	43572	0	704	1	32	100.7152077	14.23160343
1	300	9	6	2557	03:00	1	2	2	1	1	1	1	1	10	17	0	0	0	0	0	0	0	0	0	0	0	0	0	0	0	0	704	1	32	100.7218221	14.23481687
1	401	22	9	2557	05:00	1	2	2	1	1	1	1	1	10	1	0	0	0	0	0	0	0	0	0	0	0	0	0	0	6634	1000	704	1	63	100.8772373	14.36245436
1	402	23	6	2557	04:00	1	2	2	1	1	1	1	1	10	2	5	0	0	4	0	0	0	0	0	0	0	0	0	9	200918	150000	301	1	63	100.8935559	14.42154927
1	402	26	4	2557	15:05	2	2	2	1	1	1	2	1	10	2	0	1	0	0	0	0	0	1	0	0	1	0	0	3	26925	50000	304	7	63	100.9010768	14.44968828
1	402	28	1	2557	08:50	1	1	3	1	1	3	1	1	10	2	0	7	0	0	2	0	0	0	0	0	0	0	0	9	31699	100000	301	5	63	100.9073451	14.46692631
1	402	17	4	2557	13:45	2	1	1	1	1	1	5	1	10	1	1	0	0	0	0	0	0	0	0	0	0	0	0	1	20000	100000	305	7	63	100.9105074	14.47570714
1	403	29	12	2557	18:40	3	1	2	1	1	1	1	1	10	2	0	0	0	0	0	0	0	0	0	0	0	0	0	0	20000	0	708	1	63	100.9161293	14.5137404
1	501	16	7	2557	21:40	3	1	1	1	1	2	1	1	10	2	0	0	0	0	0	0	0	0	0	0	0	0	0	0	121440	0	306	5	63	100.7833546	14.7320281
1	502	19	8	2557	06:10	1	2	1	1	1	2	1	1	10	1	0	0	0	2	0	1	0	0	0	0	0	0	1	2	70643	0	202	5	51	100.6429705	14.84576227
1	503	8	2	2557	17:00	2	1	2	2	1	3	1	1	10	1	0	0	0	0	0	0	0	0	0	0	0	0	0	0	98497	0	803	5	51	100.6319252	14.88539284
1	504	2	5	2557	00:25	1	1	1	1	1	1	1	1	10	1	0	5	1	0	8	0	0	0	0	0	0	0	1	13	0	0	609	1	51	100.6772384	15.18681907
1	801	3	12	2557	23:23	3	1	1	1	1	1	3	1	10	1	0	11	0	0	6	0	0	0	0	0	0	0	0	17	0	100000	301	7	23	100.1449406	15.46101958
1	901	26	10	2557	02:00	1	1	1	1	1	1	1	1	10	1	0	3	0	0	8	0	0	1	0	0	0	0	0	12	14567	0	703	1	5	99.68451528	16.26807068
1	902	7	4	2557	14:20	2	1	1	1	1	1	1	1	10	17	2	0	0	0	2	0	0	1	0	0	1	0	0	6	13638	0	704	1	5	99.57364617	16.35692293
1	902	3	1	2557	00:30	1	1	1	1	1	1	1	1	10	2	0	0	0	0	0	0	0	0	0	0	0	0	0	0	1000	0	301	1	5	99.52140211	16.40973993
1	902	25	4	2557	03:00	1	1	1	2	3	1	1	1	10	1	0	1	0	0	0	0	0	0	0	0	0	0	0	1	0	0	802	2	5	99.52153353	16.42199709
1	1001	7	3	2557	11:45	1	2	1	1	1	1	5	1	10	1	0	1	0	0	0	0	0	0	0	0	0	0	0	1	79100	500000	704	7	17	99.14626835	16.80371172
1	1001	6	11	2557	05:00	1	1	1	2	1	1	1	1	10	1	0	0	0	0	0	0	0	0	0	0	0	0	0	0	0	200000	403	2	17	99.11256372	16.85004499
1	1001	20	10	2557	01:30	1	2	1	1	1	1	1	1	10	1	0	0	1	0	0	0	0	0	0	0	0	0	1	0	0	20000	4	1	17	99.1184163	16.85355925
1	1002	4	9	2557	23:30	3	1	1	1	4	1	1	1	10	11	0	0	1	0	0	0	0	0	0	0	0	0	1	0	0	300000	609	4	17	99.12139623	16.93552903
1	1003	4	9	2557	11:30	1	2	1	1	1	3	5	1	9	2	0	8	1	0	9	0	0	1	0	0	0	0	1	18	98500	200000	305	17	17	99.08788471	17.03521049
1	1003	1	1	2557	17:00	2	1	1	1	1	1	3	1	10	1	0	1	0	1	0	0	0	0	0	0	0	0	0	2	0	100000	305	7	17	99.07773523	17.04853017
1	1003	2	1	2557	15:15	2	2	1	1	1	1	1	1	10	17	1	0	0	0	0	0	0	0	0	0	0	0	0	1	0	100000	702	1	17	99.12863283	17.14847177
1	1103	18	4	2557	04:20	1	1	1	1	1	1	1	1	10	1	0	0	0	0	0	0	0	0	0	0	0	0	0	0	4550	0	305	1	53	99.29292886	17.84522486
1	1202	13	4	2557	21:00	3	1	1	1	1	1	1	1	10	2	0	1	0	0	1	0	0	0	0	0	0	0	0	2	0	0	503	1	53	99.94593947	18.87794526
1	1404	26	12	2557	16:30	2	1	1	1	1	3	1	1	10	1	1	0	0	1	0	0	16	0	0	8	0	1	1	26	70000	0	710	5	13	99.85741852	20.14721587
2	101	11	7	2557	03:10	1	1	2	1	1	1	1	1	10	2	0	0	1	0	0	0	0	0	0	0	0	0	1	0	0	0	301	1	63	100.9221911	14.52044995
2	102	15	8	2557	03:20	1	1	2	1	1	1	2	1	10	1	0	0	0	0	0	0	0	0	0	0	0	0	0	0	88790	100000	305	7	63	100.9671208	14.55411405
2	102	15	12	2557	07:30	1	2	2	1	1	1	2	1	10	1	0	0	0	0	0	0	0	0	0	0	0	0	0	0	2750	0	703	7	63	100.9765702	14.56459961
2	102	14	5	2557	03:30	1	1	2	1	1	1	1	1	10	2	0	8	0	0	9	0	0	0	0	0	0	0	0	17	0	0	301	1	63	101.0488182	14.59993374
2	102	25	4	2557	11:35	1	1	2	1	1	1	5	1	10	1	1	0	1	0	0	0	0	0	0	0	0	0	1	1	0	0	301	7	63	101.0501218	14.60049958
2	103	1	11	2557	15:50	2	2	2	2	4	1	1	1	10	1	0	1	0	0	0	0	0	0	0	0	0	0	0	1	15163	0	804	4	63	101.1424541	14.63798971
2	103	15	11	2557	23:50	3	1	2	2	1	1	5	1	10	1	0	1	1	0	1	0	0	0	0	0	0	0	1	2	0	0	301	7	63	101.1733103	14.62856652
2	201	2	9	2557	21:30	3	1	2	1	1	1	1	1	10	1	1	0	0	0	1	0	0	0	0	0	0	0	0	2	133931	800000	708	1	21	101.2375653	14.63298102
2	201	13	4	2557	15:49	2	1	2	1	4	1	1	1	10	1	0	2	0	0	0	0	0	0	0	0	0	0	0	2	0	200000	301	4	21	101.367006	14.65570608
2	201	3	2	2557	03:30	1	2	2	2	3	1	5	1	10	1	1	7	0	0	12	0	0	0	1	0	0	0	1	20	125691	200000	804	7	21	101.3740656	14.65768601
2	201	12	4	2557	06:50	1	1	2	1	1	1	1	1	10	17	0	4	0	0	9	1	0	1	0	0	1	0	1	15	0	100000	703	1	21	101.5040776	14.72983873
2	202	28	1	2557	13:40	2	1	1	1	1	1	2	1	10	1	0	1	0	0	0	1	0	0	0	0	0	0	1	1	28485	300000	710	7	21	101.5215871	14.77472949
2	202	3	6	2557	14:10	2	1	1	1	1	1	1	1	10	1	0	3	0	0	1	0	0	0	0	0	0	0	0	4	55730	40000	704	1	21	101.5325332	14.79850562
2	202	16	4	2557	23:45	3	1	1	1	1	1	1	1	10	17	0	1	0	0	0	0	0	0	0	0	0	0	0	1	228655	40000	703	1	21	101.595447	14.84195359
2	202	22	9	2557	15:30	2	1	1	2	1	1	1	1	10	1	0	5	0	0	0	2	0	0	0	0	0	0	2	5	49755	300000	301	2	21	101.6567248	14.85228793
2	205	30	12	2557	12:00	2	1	1	1	1	1	1	1	10	2	0	0	0	0	0	0	0	2	0	0	3	0	0	5	1000	1000	904	1	21	102.0314723	14.9547463
2	301	24	5	2557	23:25	3	2	2	1	1	2	1	1	10	17	1	4	1	0	5	0	0	0	0	0	0	0	1	10	1000	0	301	5	21	102.1014994	14.99468843
2	301	25	1	2557	13:30	2	2	1	2	3	1	1	1	10	1	0	0	0	0	0	0	0	0	0	0	0	0	0	0	62990	0	804	2	21	102.1605778	15.05675429
2	301	9	12	2557	03:58	1	1	1	1	1	1	1	1	10	1	4	0	0	8	0	0	0	0	0	0	0	0	0	12	0	0	301	1	21	102.1738466	15.06050994
2	302	30	7	2557	01:30	1	1	1	1	1	1	1	1	10	1	0	6	0	0	6	0	0	0	0	0	0	0	0	12	0	0	702	1	21	102.3139277	15.13992251
2	302	28	5	2557	08:10	1	1	1	1	1	1	1	1	10	1	0	0	0	0	0	0	0	0	0	0	0	0	0	0	41479	0	301	1	21	102.321859	15.14492461
2	302	14	5	2557	06:30	1	1	1	1	1	1	1	1	10	1	0	0	0	0	0	0	0	0	0	0	0	0	0	0	110000	0	301	1	21	102.3289534	15.1561349
2	303	9	11	2557	12:00	2	2	1	1	1	1	1	1	10	1	0	0	0	0	0	0	0	0	0	0	0	0	0	0	0	0	702	1	21	102.5107294	15.47297295
2	304	24	5	2557	04:00	1	2	1	1	1	1	1	1	10	13	0	0	0	0	0	0	0	0	0	0	0	0	0	0	1000	0	703	1	21	102.5319511	15.50596262
2	401	14	2	2557	05:55	1	1	1	1	1	1	1	1	10	1	0	2	0	0	3	0	0	0	0	0	0	0	0	5	38117	0	704	1	6	102.5928533	15.72395223
2	401	7	2	2557	15:10	2	2	1	1	1	1	1	1	10	1	0	0	0	0	1	0	0	0	0	0	0	0	0	1	78600	0	704	1	6	102.6077825	15.82613627
2	403	17	9	2557	03:00	1	1	1	1	1	1	1	1	10	1	0	0	0	0	0	0	0	0	0	0	0	0	0	0	20000	0	704	1	6	102.7365902	16.10928981
2	501	27	3	2557	14:50	2	2	1	1	1	1	1	1	10	1	0	0	0	0	0	0	0	0	0	0	0	0	0	0	1000	0	305	1	6	102.8069955	16.36681579
2	503	27	8	2557	11:00	1	2	1	1	1	1	1	1	10	2	0	0	0	0	0	0	0	0	0	0	0	0	0	0	0	0	310	1	6	102.8042221	16.74149176
2	503	15	1	2557	12:20	2	1	1	1	1	1	1	1	10	1	0	1	0	0	0	0	0	0	0	0	0	0	0	1	1000	0	301	1	6	102.8493234	16.83991256
2	503	2	5	2557	10:15	1	1	1	1	1	1	1	1	10	1	0	0	1	0	0	0	0	0	0	0	0	0	1	0	0	0	310	1	6	102.8565815	16.85018874
2	503	9	3	2557	06:00	1	1	1	1	1	1	1	1	10	17	0	0	0	0	0	0	0	0	0	0	0	0	0	0	0	0	301	1	6	102.8602293	16.85520726
3	102	13	9	2557	14:30	2	1	1	1	1	1	1	1	10	1	0	0	0	0	0	0	0	0	0	0	0	0	0	0	0	0	400	1	59	100.6070852	13.58225723
3	401	5	9	2557	10:45	1	1	1	1	1	6	1	1	10	2	1	2	0	0	0	1	0	0	0	0	0	0	1	3	0	0	310	6	9	100.9587416	13.31670992
3	501	24	10	2557	16:00	2	1	1	1	1	3	1	1	3	14	1	0	0	0	0	0	0	0	0	0	0	0	0	1	49914	0	301	11	49	101.0488504	12.72173332
4	202	5	1	2557	18:00	3	1	2	1	1	1	1	1	5	14	0	0	0	0	0	0	0	0	0	0	0	0	0	0	0	1000	301	13	19	100.0313866	13.80430415
4	402	8	8	2557	14:21	2	2	1	1	1	1	1	1	10	1	0	4	0	0	3	0	0	0	0	0	0	0	0	7	1000	0	604	1	38	99.82657848	13.31509166
4	402	8	8	2557	14:20	2	2	1	1	1	1	1	1	10	1	0	0	0	0	0	0	0	0	0	0	0	0	0	0	1000	0	704	1	38	99.82648997	13.31465577
4	501	9	12	2557	04:00	1	2	2	1	1	1	3	1	10	1	0	15	1	0	0	0	0	0	0	0	0	0	1	15	1000	0	301	7	38	99.88233088	13.12436169
4	502	14	11	2557	04:25	1	2	2	1	1	1	1	1	10	17	0	8	0	0	0	0	0	0	0	0	0	0	0	8	1000	0	604	1	38	99.94711427	13.07125882
4	502	10	11	2557	11:05	1	1	2	1	1	1	2	1	10	2	0	6	0	0	14	0	0	2	0	0	1	0	0	23	0	0	702	7	38	99.94104712	12.81635736
4	602	9	11	2557	01:30	1	1	1	1	1	1	1	1	10	3	0	7	0	0	0	0	0	0	0	0	0	0	0	7	0	0	301	1	29	99.88136529	12.33860262
4	602	14	12	2557	23:43	3	1	1	1	1	1	5	1	10	2	0	1	0	0	1	0	0	0	0	0	0	0	0	2	1000	0	507	7	29	99.86169665	12.21308341
4	603	2	12	2557	13:35	2	1	1	1	1	2	3	1	10	2	0	0	1	0	0	0	0	0	0	0	0	0	1	0	0	0	207	7	29	99.84613179	12.03753939
4	603	4	1	2557	03:00	1	1	1	2	1	1	1	1	10	1	0	1	0	0	0	0	0	0	0	0	0	0	0	1	0	0	301	2	29	99.79423909	11.89811015
4	603	25	3	2557	13:45	2	1	1	1	1	2	3	1	10	2	0	0	0	0	3	0	0	0	0	0	0	0	0	3	0	0	202	7	29	99.78812634	11.88038575
4	604	2	11	2557	20:55	3	1	1	1	1	1	1	1	10	1	0	1	0	0	3	0	0	0	0	0	0	0	0	4	1000	0	702	1	29	99.43800686	11.26198692
4	605	8	1	2557	14:20	2	1	1	1	1	1	1	1	10	14	0	0	0	0	0	0	0	0	0	0	0	0	0	0	1000	0	704	1	29	99.42554532	11.2274903
4	702	30	9	2557	04:00	1	2	1	1	4	1	1	1	10	1	0	6	0	0	12	0	0	2	0	0	4	0	0	24	0	0	702	4	12	99.19582217	10.79171898
4	703	6	8	2557	18:30	3	1	1	2	1	1	1	1	10	1	0	0	1	0	0	0	0	0	0	0	0	0	1	0	41700	0	803	2	12	99.11839752	10.52152655
4	801	11	4	2557	06:00	1	1	1	2	1	1	1	1	10	1	4	20	1	6	21	1	0	0	0	0	0	0	2	51	0	0	305	2	48	98.81597309	10.48950509
4	903	14	12	2557	11:00	1	1	1	2	4	1	1	1	10	1	2	5	0	1	5	0	0	0	0	0	0	0	0	13	31125	0	804	4	34	98.4968385	8.419532745
4	1101	16	7	2557	19:45	3	1	1	1	1	1	1	1	10	1	8	0	2	2	0	1	0	0	0	0	0	0	3	10	18300	1000000	304	1	1	98.87511043	8.11465598
4	1302	15	3	2557	09:30	1	1	1	1	1	1	1	1	10	1	0	0	0	0	0	0	0	0	0	0	0	0	0	0	0	0	602	1	35	100.0494379	7.564818912
4	1303	4	11	2557	13:30	2	2	1	2	1	1	1	1	10	1	2	8	1	0	1	0	0	0	0	0	0	0	1	11	45000	0	804	2	35	100.0735885	7.457852889
4	1303	24	6	2557	17:35	2	1	1	1	1	1	1	1	10	2	0	0	0	0	0	0	0	0	0	0	0	0	0	0	38000	0	704	1	35	100.0655901	7.427868444
4	1303	25	5	2557	05:30	1	1	1	2	1	1	1	1	10	1	0	0	0	1	7	0	0	0	0	0	0	0	0	8	17700	0	803	2	35	100.1074353	7.393926691
4	1304	31	7	2557	21:25	3	2	1	1	1	1	1	1	10	1	0	2	0	0	22	0	0	0	0	0	1	0	0	25	71530	0	704	1	35	100.2024498	7.212681051
7	101	31	3	2557	13:10	2	2	1	1	1	1	1	1	10	1	0	0	0	0	1	0	0	0	0	0	0	0	0	1	1000	0	306	1	59	100.920968	13.62046002
7	102	19	1	2557	17:30	2	2	1	1	1	1	1	1	10	1	0	0	0	0	0	0	0	0	0	0	0	0	0	0	1000	0	301	1	9	101.0467261	13.39107818
7	102	15	1	2557	15:00	2	2	1	1	1	1	1	1	10	1	0	2	0	0	0	0	0	0	0	0	0	0	0	2	1000	0	305	1	9	100.9922773	13.29192325
7	103	8	11	2557	16:10	2	1	1	1	1	1	1	1	10	2	0	2	0	0	1	0	0	0	0	0	0	0	0	3	0	0	301	1	9	100.996322	13.03239952
9	101	27	12	2557	23:50	3	1	1	1	1	1	1	1	10	1	0	0	0	0	0	0	0	0	0	0	0	0	0	0	1000	0	604	1	2	100.406228	13.67349156
9	102	11	7	2557	10:35	1	1	1	1	1	1	1	1	10	1	0	4	0	0	1	0	0	0	0	0	0	0	0	5	0	0	306	1	2	100.4091033	13.7820378
9	402	18	2	2557	11:00	1	2	1	1	1	1	1	1	10	1	0	0	1	0	0	0	0	0	0	0	0	0	1	0	0	0	301	1	2	100.6745106	13.82345079
9	402	8	11	2557	02:15	1	1	1	1	1	1	1	1	10	1	0	0	0	0	0	0	0	0	0	0	0	0	0	0	1000	0	604	1	2	100.7004395	13.71484297
11	201	9	2	2557	19:10	3	2	1	1	1	1	1	1	10	1	1	1	2	0	0	0	0	0	0	0	0	0	2	2	6400	120000	505	1	23	100.5026132	15.29010227
11	202	17	4	2557	05:10	1	1	1	1	1	1	1	1	10	17	0	10	0	1	13	0	0	0	0	0	0	0	0	24	0	0	701	1	23	100.5039489	15.36147279
11	503	30	12	2557	03:30	1	1	1	1	1	2	1	1	10	1	0	0	0	0	0	0	0	0	0	0	0	0	0	0	0	50000	301	5	74	100.1417595	17.65240051
11	602	16	10	2557	23:30	3	2	1	2	1	1	1	1	10	1	0	16	1	0	12	0	0	0	0	0	2	0	1	30	4700	0	804	2	40	99.69962685	18.04386697
11	800	29	11	2557	17:00	2	1	1	1	1	1	1	1	10	1	0	1	0	0	0	0	0	0	0	0	0	0	0	1	3000	0	305	1	54	99.11596207	18.50641717
12	201	24	3	2557	20:50	3	1	1	3	4	1	1	1	10	1	2	5	11	7	7	18	0	2	0	0	0	0	29	23	70500	500000	803	4	17	98.98641674	16.80994594
12	201	24	4	2557	05:45	1	1	1	3	3	1	1	1	10	1	1	10	1	0	0	0	0	0	0	0	0	0	1	11	11000	300000	803	3	17	98.9873126	16.80977391
12	501	13	8	2557	16:20	2	1	1	1	1	3	2	1	10	11	0	2	0	0	0	0	0	0	0	0	0	0	0	2	45897	0	304	7	37	100.3693396	16.83471393
12	502	9	6	2557	00:46	1	2	1	1	1	1	1	1	10	17	0	0	0	0	0	0	0	0	0	0	0	0	0	0	0	0	701	1	37	100.4405308	16.83824388
12	502	13	4	2557	00:01	1	2	1	1	4	1	1	1	10	14	0	5	0	0	9	0	0	2	0	0	0	0	0	16	0	0	701	4	37	100.9298488	16.8265858
12	502	3	3	2557	01:30	1	1	1	1	4	1	1	1	5	17	0	13	0	0	9	0	0	0	0	0	1	0	0	23	0	0	701	13	37	100.9545493	16.81412851
12	1000	10	2	2557	07:00	1	1	1	1	1	1	1	1	10	1	0	2	0	0	0	0	0	0	0	0	0	0	0	2	1000	100000	604	1	4	103.8378891	16.6580351
12	1100	7	4	2557	13:30	2	2	1	1	1	3	1	1	1	1	0	0	0	0	0	0	0	0	0	0	0	0	0	0	31004	0	703	9	43	104.3204722	16.48614157
21	301	11	6	2557	06:00	1	2	1	1	1	3	1	1	1	17	0	0	0	0	3	0	0	0	0	0	0	0	0	3	1000	100000	703	9	51	100.8994326	14.93540868
21	401	13	4	2557	14:15	2	1	1	1	1	1	1	1	10	17	0	0	0	0	0	0	0	0	0	0	0	0	0	0	0	0	701	1	39	101.0788965	15.41641068
21	403	27	12	2557	19:00	3	1	1	1	1	1	6	1	10	1	1	0	0	0	0	0	0	0	0	0	0	0	0	1	0	0	403	1	39	101.0062167	15.78244307
21	404	1	5	2557	19:15	3	1	1	1	1	1	1	1	9	1	0	0	0	0	0	0	0	0	0	0	0	0	0	0	17516	0	307	17	39	101.0578063	15.97498853
21	603	8	5	2557	14:30	2	1	1	2	2	1	1	1	10	1	14	27	0	0	0	2	0	0	0	0	0	1	3	41	1000	0	609	2	52	101.5452334	17.47542162
23	201	22	7	2557	23:30	3	2	1	1	1	3	3	1	9	14	0	1	0	0	0	0	0	0	0	0	0	0	0	1	1000	1000	708	17	42	103.0269527	16.05550542
23	202	4	9	2557	09:30	1	1	1	1	1	1	5	1	10	1	0	0	0	0	1	0	0	0	0	0	0	0	0	1	1000	1000	305	7	42	103.1860828	16.10504048
23	202	11	7	2557	06:30	1	1	1	1	1	1	1	1	10	17	0	15	0	0	29	0	0	0	0	0	0	0	0	44	0	0	701	1	42	103.2055047	16.117479
23	202	28	12	2557	20:00	3	1	1	1	1	1	1	1	10	1	0	0	0	0	1	0	0	0	0	0	0	0	0	1	0	0	305	1	42	103.278552	16.15992696
23	401	26	6	2557	14:50	2	1	1	1	1	1	6	1	10	1	0	0	1	0	0	0	0	0	0	0	0	0	1	0	0	0	303	1	45	104.0545177	15.92874325
24	203	1	5	2557	20:20	3	1	1	1	1	1	1	1	10	2	0	0	1	0	0	0	0	0	0	0	0	0	1	0	0	0	506	1	21	102.1891379	14.7435479
24	302	20	3	2557	02:00	1	1	1	1	1	1	1	1	10	1	0	7	0	0	12	0	0	2	0	0	1	0	0	22	1000	0	703	1	27	102.702097	14.63811947
24	305	11	3	2557	15:40	2	1	1	1	1	1	6	1	10	3	0	3	2	0	6	0	0	0	0	0	0	0	2	9	0	200000	609	1	27	103.0998525	14.60838225
24	305	1	1	2557	04:10	1	1	1	1	1	3	1	1	10	1	0	0	0	0	0	1	0	0	0	0	0	0	1	0	0	60000	904	5	27	103.2237464	14.63502084
24	402	26	5	2557	03:30	1	1	1	1	1	1	1	1	10	1	0	0	2	0	0	1	0	0	0	0	0	0	3	0	23265	800000	609	1	68	103.4677496	14.62112059
24	402	4	11	2557	10:30	1	2	1	1	1	2	1	1	10	1	0	11	0	0	6	0	0	0	0	0	0	0	0	17	0	500000	701	5	68	103.5503751	14.60879753
24	402	4	11	2557	10:30	1	2	1	1	1	1	1	1	10	1	0	11	0	0	6	0	0	0	0	0	0	0	0	17	0	0	701	1	68	103.5509357	14.60876379
24	403	2	2	2557	04:20	1	1	1	1	1	1	1	1	10	1	2	0	1	0	0	0	0	0	0	0	0	0	1	2	0	0	301	1	68	103.9288133	14.62395989
24	601	26	2	2557	04:30	1	1	1	1	1	2	1	1	10	7	3	1	0	1	0	0	0	0	0	0	0	0	0	5	9900	0	101	5	55	104.3594849	14.68544207
31	103	27	12	2557	14:00	2	2	5	1	1	1	1	1	10	1	1	0	0	0	0	0	0	0	0	0	0	0	0	1	0	0	305	1	2	100.588704	13.89681123
32	102	11	4	2557	08:30	1	2	2	1	1	1	1	1	10	17	3	12	0	0	0	0	0	0	0	0	0	0	0	15	0	0	705	1	32	100.6131336	14.34884623
32	201	24	4	2557	16:30	2	1	1	1	1	1	1	1	10	1	0	0	0	0	0	0	0	0	0	0	0	0	0	0	0	0	305	1	32	100.5095816	14.5204162
32	202	24	4	2557	01:00	1	1	1	1	1	1	2	1	10	2	0	2	1	1	3	0	0	0	0	0	0	0	1	6	0	0	304	7	71	100.4729721	14.65901979
32	303	5	6	2557	11:40	1	1	1	1	1	1	1	1	10	1	0	0	1	0	0	0	0	0	0	0	0	0	1	0	0	0	901	1	64	100.3351441	15.03823149
33	501	26	12	2557	05:00	1	1	1	1	1	3	1	1	10	7	0	0	0	2	0	1	0	0	0	0	0	0	1	2	0	0	101	5	18	101.1778942	14.22566
33	601	16	11	2557	07:00	1	2	1	1	1	1	1	1	10	2	2	1	2	4	0	0	1	0	0	0	0	0	2	8	0	0	503	1	30	101.3932487	14.13792816
33	701	6	3	2557	09:30	1	1	1	1	1	1	1	1	10	1	1	3	0	0	0	0	0	0	0	0	0	0	0	4	0	0	301	1	62	102.342402	13.73818136
34	101	30	7	2557	05:30	1	2	2	1	1	1	1	1	10	1	0	0	0	0	0	0	0	0	0	0	0	0	0	0	550000	0	703	1	2	100.6122002	13.6721233
34	102	23	2	2557	16:00	2	2	3	1	1	1	1	1	10	17	0	0	0	0	0	0	0	0	0	0	0	0	0	0	0	0	400	1	59	100.7785106	13.60406283
34	102	15	4	2557	19:15	3	2	3	1	1	3	1	1	8	1	0	0	0	0	0	0	0	0	0	0	0	0	0	0	0	0	400	16	59	100.8391204	13.58753935
34	102	5	2	2557	08:00	1	1	3	1	1	1	1	1	8	1	0	0	0	0	0	0	0	0	0	0	0	0	0	0	0	0	400	16	59	100.8748206	13.57998374
34	200	4	3	2557	16:00	2	2	1	1	1	1	1	1	10	2	0	0	0	0	0	0	0	0	0	0	0	0	0	0	40500	0	502	1	8	100.9256941	13.56900708
34	200	27	2	2557	19:00	3	1	1	1	1	1	1	1	10	14	0	8	0	1	7	0	0	0	0	0	0	0	0	16	0	0	601	1	8	100.9560031	13.55536507
35	100	17	9	2557	07:05	1	2	2	1	1	1	1	1	10	2	0	0	0	0	0	0	0	0	0	0	0	0	0	0	0	0	307	1	2	100.4863697	13.68425488
35	100	18	9	2557	11:00	1	1	3	1	1	1	1	1	10	2	0	0	0	0	0	0	0	0	0	0	0	0	0	0	0	0	306	1	2	100.4748925	13.68094515
35	100	19	4	2557	11:00	1	1	3	1	1	1	1	1	10	1	0	1	0	0	0	0	0	0	0	0	0	0	0	1	0	0	301	1	2	100.4719207	13.68044217
35	100	21	4	2557	17:00	2	1	3	1	1	1	1	1	10	2	1	0	0	0	0	0	0	0	0	0	0	0	0	1	0	0	307	1	2	100.466178	13.67855273
35	100	25	9	2557	19:15	3	1	3	1	1	1	1	1	10	1	2	0	0	0	0	0	0	0	0	0	0	0	0	2	0	0	301	1	2	100.4624846	13.67638962
35	100	30	10	2557	16:10	2	1	3	1	1	1	1	1	10	2	1	0	0	0	0	0	0	0	0	0	0	0	0	1	0	0	307	1	2	100.4597273	13.67472689
35	100	5	3	2557	13:40	2	2	3	1	1	1	1	1	10	1	1	0	0	0	0	0	0	0	0	0	0	0	0	1	0	0	301	1	2	100.450471	13.66913396
35	100	22	12	2557	12:00	2	1	3	1	1	1	1	1	10	2	0	3	0	0	0	0	0	0	0	0	0	0	0	3	0	0	307	1	2	100.439651	13.66260264
35	201	14	1	2557	15:40	2	1	2	1	1	1	1	1	10	3	0	1	0	0	1	0	0	0	0	0	0	0	0	2	0	0	305	1	61	100.3501108	13.59277964
35	201	26	9	2557	11:00	1	1	2	1	1	1	1	1	10	1	0	0	0	0	0	0	0	0	0	0	0	0	0	0	77310	0	708	1	61	100.2989933	13.57565571
35	201	15	2	2557	12:30	2	1	2	1	1	1	1	1	10	1	0	0	0	0	0	0	0	0	0	0	0	0	0	0	0	0	301	1	61	100.2628907	13.54980061
35	201	12	4	2557	04:00	1	2	2	1	1	1	1	1	10	2	0	2	0	0	4	0	0	0	0	0	0	0	0	6	1000	0	708	1	61	100.2602032	13.54732864
35	202	12	4	2557	05:00	1	2	2	1	1	1	1	1	10	1	0	0	0	0	0	0	0	0	0	0	0	0	0	0	25600	0	708	1	61	100.2392927	13.54267145
35	202	22	12	2557	08:01	1	2	2	1	1	1	1	1	10	1	0	0	0	0	0	0	0	0	0	0	0	0	0	0	0	0	301	1	61	100.227676	13.53906768
41	101	1	10	2557	02:35	1	1	1	1	1	1	1	1	10	1	3	28	0	3	0	0	0	0	0	0	0	0	0	34	0	0	702	1	12	99.12831901	10.47091888
41	103	1	5	2557	23:40	3	2	1	1	1	2	1	1	10	11	3	0	0	0	1	0	0	1	0	0	0	0	0	5	0	0	101	5	12	99.06332372	9.949343615
41	201	19	7	2557	02:00	1	2	1	1	1	1	1	1	10	1	0	11	0	0	8	0	0	2	0	0	2	0	0	23	0	0	701	1	67	99.11314575	9.672221744
41	201	14	6	2557	15:00	2	1	1	1	1	2	1	1	10	11	0	0	0	0	0	1	0	0	0	0	0	0	1	0	0	0	101	5	67	99.13035481	9.566878314
41	202	3	10	2557	13:40	2	1	1	1	1	1	1	1	10	1	0	0	0	0	0	0	0	0	0	0	0	0	0	0	51850	0	305	1	67	99.14864211	9.320025092
41	202	7	9	2557	11:25	1	1	1	1	1	1	1	1	1	1	0	3	0	0	0	0	0	0	0	0	0	0	0	3	0	0	301	9	67	99.14684503	9.315382571
41	202	13	4	2557	20:10	3	2	1	1	1	1	5	1	10	1	0	1	0	0	1	0	0	0	0	0	0	0	0	2	0	0	702	7	67	99.14690404	9.156467608
41	202	15	4	2557	01:20	1	1	1	1	1	1	1	1	10	11	0	0	1	0	0	0	0	0	0	0	0	0	1	0	0	0	609	1	67	99.16086494	9.114681878
41	300	14	12	2557	17:40	2	2	1	1	1	1	1	1	10	2	0	7	0	0	22	0	0	0	0	0	0	0	0	29	33200	0	704	1	67	99.17343913	9.050501515
41	400	24	12	2557	05:40	1	1	1	1	1	1	1	1	10	1	0	1	0	0	0	0	0	0	0	0	0	0	0	1	65401	0	704	1	67	99.33507709	8.701983878
41	601	9	11	2557	20:35	3	1	1	1	1	1	1	1	10	8	0	1	0	0	0	0	0	0	0	0	0	0	0	1	0	0	301	1	35	99.97794359	7.751247124
41	601	1	11	2557	07:50	1	1	1	1	1	2	1	1	10	1	0	0	0	0	0	0	0	0	0	0	0	0	0	0	0	0	301	5	35	99.98095302	7.736831504
41	602	5	3	2557	13:14	2	2	1	1	1	1	5	1	10	2	1	0	0	0	0	1	0	0	0	0	0	0	1	1	0	0	506	7	35	100.047335	7.625330415
44	200	17	12	2557	05:37	1	1	1	1	1	1	1	1	10	1	0	5	0	0	33	0	0	0	0	0	0	0	0	38	0	0	702	1	67	99.20018612	8.869878766
101	302	18	2	2557	08:00	1	1	1	1	1	1	1	1	10	1	0	0	1	0	0	0	0	0	0	0	0	0	1	0	0	0	301	1	65	99.82183634	17.02480078
101	403	23	10	2557	01:30	1	1	1	2	1	1	1	1	10	1	0	0	0	0	0	0	0	0	0	0	0	0	0	0	48000	0	803	2	40	100.198794	18.22284721
106	203	19	8	2557	21:30	3	2	1	1	1	1	6	1	10	16	0	0	0	0	0	0	0	0	0	0	0	0	0	0	33000	0	704	1	54	98.9326465	18.47654871
107	204	11	1	2557	12:10	2	2	1	1	1	1	1	1	10	3	0	1	0	0	0	0	0	0	0	0	0	0	0	1	0	0	301	1	14	99.24743591	19.98171788
108	101	10	10	2557	18:50	3	2	1	1	1	2	1	1	10	1	0	0	1	0	0	0	0	0	0	0	0	0	1	0	0	0	207	5	14	98.8891974	18.59313892
108	101	4	2	2557	13:25	2	2	1	1	1	1	3	1	10	1	0	13	0	0	8	0	0	0	0	0	0	0	0	21	6770	0	305	7	14	98.80080788	18.48186803
108	104	17	4	2557	09:00	1	1	1	2	4	1	1	1	10	1	0	24	2	2	27	3	0	0	0	0	0	0	5	53	0	0	305	4	14	98.45061331	18.19292712
108	202	5	4	2557	18:15	3	1	1	2	1	1	1	1	10	1	0	0	0	0	0	0	0	0	0	0	0	0	0	0	0	0	609	2	44	97.94185458	18.58669937
117	100	23	3	2557	23:45	3	1	1	1	1	2	1	1	10	1	0	0	0	0	0	0	0	0	0	0	0	0	0	0	0	70000	301	5	23	100.1184028	15.7108748
117	100	17	3	2557	02:00	1	1	1	1	1	1	1	1	10	1	0	7	0	0	13	0	0	0	0	0	0	0	0	20	0	250000	701	1	23	100.1161149	15.87454649
117	202	28	12	2557	03:30	1	2	1	1	1	1	1	1	10	17	2	0	0	0	0	0	0	0	0	0	0	0	0	2	0	0	701	1	36	100.1436183	16.41752295
117	202	11	10	2557	10:07	1	1	1	1	1	1	1	1	10	14	2	8	0	1	10	1	0	2	0	0	1	0	1	24	0	0	701	1	36	100.1426527	16.51940674
117	202	31	12	2557	17:30	2	2	1	1	1	1	1	1	10	1	0	0	0	0	0	0	0	0	0	0	0	0	0	0	0	0	301	1	36	100.1461047	16.54749573
117	402	16	3	2557	20:53	3	1	1	1	1	1	1	1	10	2	1	1	0	0	0	0	0	0	0	0	0	0	0	2	0	15000	609	1	74	100.0867286	17.41387114
126	100	11	4	2557	19:19	3	1	1	1	1	1	1	1	10	1	0	0	0	0	0	0	0	0	0	0	0	0	0	0	0	0	301	1	37	100.2024203	16.82684767
129	100	9	9	2557	02:15	1	1	1	1	1	3	1	1	10	2	0	0	1	0	0	0	0	0	0	0	0	0	1	0	0	0	102	5	40	100.1828912	18.18059885
201	102	12	8	2557	00:35	1	2	1	1	1	2	1	1	10	1	3	0	4	0	0	0	0	0	0	0	0	0	4	3	0	600000	104	5	21	101.7614758	15.19317383
201	201	26	3	2557	16:20	2	1	1	1	3	3	5	1	10	2	0	0	2	0	0	0	0	0	0	0	0	0	2	0	0	0	106	7	11	101.8212595	15.49384832
201	203	14	9	2557	09:30	1	1	1	1	1	3	1	1	10	2	0	10	0	0	8	0	0	0	0	0	0	0	0	18	37000	0	101	5	11	102.2729972	16.05986407
201	401	16	8	2557	10:00	1	2	1	1	1	1	1	1	10	2	0	4	0	0	3	0	0	0	0	0	0	0	0	7	6971	0	703	1	52	101.8639684	17.06708484
202	601	31	12	2557	17:00	2	1	1	2	1	2	1	1	10	7	1	0	0	0	0	1	0	0	0	0	0	0	1	1	0	0	101	5	47	104.0972882	15.78817302
202	602	4	1	2557	06:20	1	1	1	1	1	1	1	1	9	17	0	1	0	0	2	0	0	0	0	0	0	0	0	3	1000	0	703	17	47	104.0995037	15.79036687
202	701	5	9	2557	08:30	1	1	1	1	1	1	1	1	10	1	0	0	0	0	0	0	0	0	0	0	0	0	0	0	1000	0	503	1	72	105.1524961	15.82680979
204	200	30	8	2557	00:30	1	1	1	1	1	1	1	1	10	1	0	0	0	0	0	0	0	0	0	0	0	0	0	0	22830	0	708	1	21	102.0539385	14.99516256
204	200	17	2	2557	02:30	1	1	1	1	1	1	1	1	10	1	0	8	1	0	7	0	0	1	0	0	2	0	1	18	0	0	702	1	21	102.0819783	15.02779989
204	200	4	4	2557	07:16	1	2	1	1	1	3	2	1	10	17	0	0	1	0	0	0	0	0	0	0	0	0	1	0	69525	0	708	7	21	102.1079475	15.04388357
204	200	24	1	2557	00:30	1	2	1	1	1	1	2	1	10	1	0	1	0	0	1	0	0	0	0	0	0	0	0	2	8704	0	704	7	21	102.1104097	15.04473836
210	203	24	6	2557	04:30	1	2	1	3	2	1	1	1	10	1	0	5	0	0	2	0	0	3	0	0	0	0	0	10	0	90000	801	3	70	102.0338461	17.3294979
210	300	12	4	2557	05:00	1	2	1	2	3	1	1	1	10	1	0	0	0	0	0	0	0	0	0	0	0	0	0	0	0	0	801	2	52	101.9305917	17.31571444
211	101	10	10	2557	19:20	3	1	1	2	1	1	1	1	10	3	0	0	1	0	0	0	0	0	0	0	0	0	1	0	0	0	609	2	69	102.6034936	17.81661438
212	401	13	2	2557	13:00	2	1	1	1	1	1	1	1	10	14	3	10	0	4	23	0	0	0	0	0	0	0	0	40	0	0	701	1	43	104.6852499	16.65290345
212	401	20	5	2557	13:10	2	1	1	1	1	1	3	1	10	2	1	0	0	0	0	0	0	0	0	0	0	0	0	1	0	0	304	7	43	104.6925697	16.5286742
212	401	2	2	2557	12:20	2	1	1	1	1	1	1	1	10	1	2	5	1	0	0	0	0	0	0	0	0	0	1	7	32710	0	708	1	43	104.5481488	16.37077382
212	402	30	12	2557	19:25	3	1	1	1	1	2	1	2	10	2	1	0	0	1	0	0	0	0	0	0	0	0	0	2	0	0	202	8	45	104.5519549	16.20948743
213	100	20	3	2557	22:30	3	2	1	2	1	1	1	1	10	1	0	0	0	0	0	0	0	0	0	0	0	0	0	0	1000	1000	803	2	42	103.286258	16.26899504
214	305	30	12	2557	05:50	1	1	1	1	1	1	1	1	10	2	0	0	1	0	0	0	0	0	0	0	0	0	1	0	0	300000	609	1	68	103.4217632	14.72772197
214	305	4	11	2557	11:10	1	2	1	1	1	7	1	1	10	1	0	0	0	0	0	0	0	0	0	0	0	0	0	0	0	0	204	5	68	103.407636	14.63335992
215	200	20	10	2557	07:30	1	2	1	2	1	1	1	1	5	17	5	0	1	4	0	0	1	0	0	3	0	0	1	13	1000	1000	201	13	47	103.8185531	15.56275103
216	102	5	4	2557	03:20	1	1	1	2	1	1	1	1	10	1	0	1	0	0	3	0	0	0	0	0	0	0	0	4	50000	400000	804	2	73	102.7659631	17.39070309
219	102	14	4	2557	12:10	2	1	1	2	1	1	1	1	10	1	0	0	0	0	0	0	0	0	0	0	0	0	0	0	0	0	804	2	42	103.200092	15.51599056
220	101	14	12	2557	01:30	1	1	1	1	1	1	1	1	10	1	0	1	0	0	0	0	0	0	0	0	0	0	0	1	7569	30000	802	1	55	104.2101529	14.9787332
226	302	15	3	2557	22:00	3	1	1	1	1	1	1	1	10	8	0	0	1	0	0	0	0	0	0	0	0	0	1	0	0	300000	301	1	68	103.6768627	14.89860746
226	303	3	5	2557	17:30	2	2	1	1	1	2	1	1	10	11	0	0	0	0	1	0	0	0	0	0	0	0	0	1	0	0	104	5	68	103.7863397	14.93914573
226	303	31	10	2557	17:50	2	1	1	1	1	1	1	2	10	1	1	0	0	0	0	0	0	0	0	0	0	0	0	1	0	0	406	8	68	103.8144815	14.94228667
227	200	26	8	2557	01:30	1	1	1	1	1	1	1	1	10	1	0	0	1	0	0	1	0	0	0	0	0	0	2	0	0	0	609	1	73	103.4356275	16.96558347
292	100	19	2	2557	01:30	1	2	1	1	1	1	1	1	10	1	0	0	0	0	0	0	0	0	0	0	0	0	0	0	0	0	304	1	45	104.1336053	15.81460352
302	201	22	12	2557	10:45	1	1	1	1	1	1	1	1	10	1	0	0	0	0	0	0	0	0	0	0	0	0	0	0	0	0	303	1	24	100.5182907	13.85950501
304	304	4	4	2557	12:00	2	1	1	1	1	1	1	1	10	1	0	0	0	0	0	1	0	0	0	0	0	0	1	0	0	0	701	1	8	101.3902715	13.75895909
304	403	28	2	2557	04:50	1	2	1	3	2	1	1	1	10	1	0	0	1	0	0	2	0	0	1	13	20	9	13	33	0	0	301	3	30	101.8835109	14.28999724
304	403	5	4	2557	18:45	3	2	1	2	2	1	1	1	10	1	0	0	1	0	0	0	0	0	0	0	0	0	1	0	0	0	301	2	30	101.8506592	14.31191018
304	501	2	5	2557	00:30	1	2	1	1	1	1	1	1	10	11	1	0	0	0	0	0	0	0	0	0	0	0	0	1	0	0	609	1	21	102.0184636	14.69143808
305	100	21	11	2557	06:00	1	1	1	1	1	1	1	1	10	1	0	0	0	0	0	0	0	0	0	0	0	0	0	0	0	0	308	1	28	100.7173213	14.01299556
305	202	23	7	2557	17:00	2	1	1	1	1	1	1	1	10	1	0	0	0	0	0	0	0	0	0	0	0	0	0	0	56411	0	708	1	18	101.0240453	14.17433097
306	101	28	4	2557	17:00	2	1	1	2	1	1	1	1	10	1	0	0	0	0	0	0	0	0	0	0	0	0	0	0	0	0	301	2	24	100.5039087	13.8230523
306	101	11	7	2557	21:40	3	1	1	1	1	1	1	1	10	1	0	0	0	0	0	0	0	0	0	0	0	0	0	0	0	0	301	1	24	100.5010307	13.83112619
306	101	4	5	2557	09:00	1	1	1	1	1	1	1	1	10	1	0	0	0	0	0	0	0	0	0	0	0	0	0	0	46290	0	604	1	24	100.5011594	13.83085273
306	101	21	2	2557	10:30	1	1	2	1	1	1	1	1	10	1	0	0	0	0	0	0	0	0	0	0	0	0	0	0	0	0	301	1	24	100.4987991	13.84383029
306	101	17	1	2557	20:00	3	1	1	1	1	1	1	1	10	1	0	0	0	0	0	0	0	0	0	0	0	0	0	0	0	0	302	1	24	100.5116093	13.84406207
306	101	20	1	2557	08:30	1	1	1	1	1	1	1	1	10	1	0	0	0	0	0	0	0	0	0	0	0	0	0	0	0	0	301	1	24	100.520643	13.8626716
306	102	21	2	2557	11:00	1	1	2	1	1	1	1	1	10	1	0	0	0	0	0	0	0	0	0	0	0	0	0	0	0	0	301	1	24	100.5174753	13.87103577
308	100	28	7	2557	06:40	1	1	1	1	1	1	3	1	10	1	0	0	1	1	0	1	0	0	0	0	0	0	2	1	180000	0	400	7	32	100.6045022	14.19159276
308	100	6	1	2557	20:30	3	2	1	1	1	1	1	1	10	1	0	2	0	0	0	0	0	0	0	0	0	0	0	2	16390	0	305	1	32	100.5991378	14.19832757
315	200	4	3	2557	06:40	1	1	1	1	1	1	1	1	10	1	0	0	0	0	0	0	0	0	0	0	0	0	0	0	1000	0	708	1	9	101.1528611	13.44382953
319	101	28	8	2557	22:10	3	1	1	1	1	1	1	1	10	1	0	0	0	0	0	1	0	0	0	0	0	0	1	0	0	0	3	1	30	101.3236964	14.12233743
323	202	11	8	2557	05:00	1	1	1	1	1	7	1	1	10	7	0	2	0	0	0	0	0	0	0	0	0	0	0	2	5720	30000	604	5	3	99.59718524	13.98041134
323	206	23	1	2557	08:00	1	1	1	1	1	2	1	1	10	5	0	3	0	0	5	0	0	0	0	0	0	0	0	8	25116	130000	301	5	3	98.79091857	14.54351117
331	300	16	4	2557	16:10	2	3	1	1	1	3	1	1	10	2	2	1	0	1	0	0	0	1	0	0	1	0	0	6	0	0	100	5	8	101.3081664	13.61340598
338	101	21	6	2557	17:40	2	1	3	1	1	1	1	1	10	1	0	0	0	0	1	0	0	0	0	0	0	0	0	1	0	0	305	1	2	100.460886	13.7854503
338	101	17	3	2557	10:30	1	2	3	1	1	1	1	1	10	2	0	0	0	0	0	0	0	0	0	0	0	0	0	0	0	0	306	1	2	100.3644794	13.78760198
338	101	10	5	2557	19:00	3	2	3	1	1	1	1	1	10	1	0	0	0	0	0	0	0	0	0	0	0	0	0	0	0	0	301	1	2	100.3736392	13.78669807
338	101	2	6	2557	18:00	3	1	3	1	1	1	1	1	10	2	0	0	0	0	0	0	0	0	0	0	0	0	0	0	0	0	306	1	2	100.4492077	13.78198049
338	101	16	12	2557	14:00	2	1	3	1	1	1	1	1	5	1	0	0	1	0	0	0	0	0	0	0	0	0	1	0	0	0	305	13	2	100.4451817	13.78069102
338	101	26	11	2557	19:50	3	1	3	1	1	1	1	1	10	2	0	0	0	0	0	0	0	0	0	0	0	0	0	0	0	0	307	1	2	100.4443261	13.78040968
338	101	20	11	2557	07:00	1	2	3	1	1	1	1	1	10	2	0	0	0	0	0	0	0	0	0	0	0	0	0	0	0	0	306	1	2	100.4438969	13.78027161
338	101	17	12	2557	09:10	1	2	3	1	1	1	1	1	10	2	0	0	0	0	0	0	0	0	0	0	0	0	0	0	0	0	306	1	2	100.4428509	13.78001111
338	101	28	1	2557	18:20	3	2	3	1	1	1	1	1	10	1	0	0	0	0	0	0	0	0	0	0	0	0	0	0	0	0	404	1	2	100.3836787	13.7858697
338	101	27	8	2557	12:35	2	2	3	1	1	1	1	1	10	2	0	0	0	0	0	0	0	0	0	0	0	0	0	0	0	0	307	1	2	100.4324788	13.78063892
338	101	11	11	2557	07:45	1	1	3	1	1	1	1	1	10	1	0	1	0	0	0	0	0	0	0	0	0	0	0	1	0	0	306	1	2	100.4044497	13.78360599
338	101	24	10	2557	20:00	3	1	3	1	1	1	1	1	10	2	0	0	0	0	0	0	0	0	0	0	0	0	0	0	0	0	306	1	2	100.4030442	13.78375969
338	101	6	2	2557	10:00	1	1	3	1	1	1	1	1	10	2	0	0	0	0	0	0	0	0	0	0	0	0	0	0	0	0	306	1	2	100.4225787	13.78180074
338	101	20	6	2557	20:00	3	1	3	1	1	1	1	1	10	1	0	0	0	0	0	0	0	0	0	0	0	0	0	0	0	0	503	1	2	100.3706351	13.78693251
338	101	14	3	2557	17:20	2	2	2	1	1	1	1	1	10	1	0	0	0	0	0	0	0	0	0	0	0	0	0	0	0	0	301	1	2	100.470719	13.78843295
338	101	12	5	2557	17:45	2	1	2	1	1	1	1	1	10	1	0	0	0	0	0	0	0	0	0	0	0	0	0	0	0	0	305	1	2	100.4802382	13.77917751
338	101	2	7	2557	10:30	1	2	2	1	1	1	1	1	10	1	0	0	0	0	0	0	0	0	0	0	0	0	0	0	0	0	301	1	2	100.3378746	13.78806045
346	102	26	8	2557	02:45	1	1	1	1	1	1	1	1	10	1	0	0	0	0	0	0	0	0	0	0	0	0	0	0	0	0	305	1	28	100.5955732	13.98505982
347	200	19	11	2557	07:50	1	1	1	1	1	1	1	2	10	2	0	34	5	0	0	0	0	0	0	0	0	0	5	34	0	0	305	8	32	100.5352825	14.43630886
348	101	19	10	2557	12:30	2	2	1	1	1	1	1	1	9	13	0	0	0	0	4	0	0	0	0	0	2	0	0	6	38908	0	301	17	62	102.5138756	13.7297551
357	102	5	9	2557	17:00	2	1	1	1	1	1	1	1	10	2	0	0	0	0	0	0	0	27	0	0	26	0	0	53	0	0	301	1	66	100.0785023	14.54623982
359	102	13	7	2557	18:20	3	1	1	1	1	1	1	1	10	2	6	7	0	8	8	0	0	1	0	0	0	0	0	30	0	0	506	1	62	102.0511597	13.77106534
359	200	12	7	2557	09:45	1	3	1	1	1	2	1	1	10	1	0	0	0	0	0	0	0	0	0	0	0	0	0	0	0	0	101	5	30	101.6621697	13.76586809
361	200	5	3	2557	20:23	3	2	2	1	1	1	1	1	10	1	3	3	1	1	11	0	0	0	0	0	0	0	1	18	0	0	301	1	9	100.9945679	13.34196905
401	402	11	6	2557	19:25	3	1	1	1	1	2	1	1	10	11	0	0	1	1	0	0	0	0	0	0	0	0	1	1	0	0	101	5	67	99.47905807	9.162491827
401	501	11	10	2557	03:30	1	1	1	1	1	3	1	1	10	1	0	4	0	0	8	0	0	1	0	0	2	0	0	15	48500	0	704	5	22	99.80772255	9.103603694
401	501	28	2	2557	02:00	1	1	1	1	1	1	1	1	10	17	1	0	1	0	0	0	0	0	0	0	0	0	1	1	0	0	702	1	22	99.78649019	9.096651514
402	101	1	2	2557	22:30	3	1	1	1	1	1	1	1	10	8	0	0	0	0	1	0	0	0	0	0	0	0	0	1	0	0	601	1	34	98.32511543	8.15531004
402	102	30	1	2557	09:40	1	1	1	1	1	1	1	1	10	2	0	0	0	0	0	0	0	0	0	0	0	0	0	0	0	0	307	1	41	98.33318888	8.029688991
402	102	5	3	2557	16:15	2	1	1	1	1	1	1	1	10	1	0	0	0	0	0	0	0	0	0	0	0	0	0	0	0	0	305	1	41	98.38881521	7.954325826
403	202	9	10	2557	16:50	2	1	1	1	1	1	3	1	10	2	0	0	0	0	6	0	0	0	0	0	0	0	0	6	5900	0	304	7	22	99.66398834	8.092095463
403	303	13	4	2557	07:30	1	1	1	1	1	1	1	1	10	17	8	5	0	3	6	0	1	1	0	1	0	0	0	25	0	0	701	1	15	99.57414775	7.703671583
1006	100	31	12	2557	06:00	1	2	1	1	1	1	1	1	10	1	0	0	1	0	0	0	0	0	0	0	0	0	1	0	0	0	302	1	14	99.05179827	18.77813422
1021	102	20	8	2557	19:30	3	1	1	2	1	1	1	1	10	1	0	0	4	0	0	0	0	0	0	0	0	0	4	0	35675	0	609	2	33	100.0461441	19.36078977
1045	202	14	4	2557	17:00	2	2	1	2	4	1	1	1	10	1	0	0	1	0	0	0	0	0	0	0	0	0	1	0	0	400000	501	4	74	100.5973568	17.71033118
1154	100	22	7	2557	20:15	3	2	1	1	4	1	1	1	10	2	0	2	0	0	4	0	0	0	0	0	0	0	0	6	50385	0	609	4	40	100.1845971	18.43885594
1276	100	25	4	2557	20:30	3	1	1	1	1	1	1	1	10	3	0	5	1	0	20	0	0	0	0	0	0	0	1	25	0	0	601	1	36	100.2496809	16.35877338
2023	102	11	12	2557	20:00	3	1	1	2	1	1	1	1	10	1	0	0	0	0	0	0	0	0	0	0	0	0	0	0	49200	0	703	2	73	103.3969581	16.9475755
2040	102	22	9	2557	20:15	3	1	1	1	1	1	1	1	10	1	0	6	0	0	6	0	0	0	0	0	1	0	0	13	0	0	400	1	42	103.2039651	15.55086229
2157	102	8	11	2557	11:00	1	1	1	1	1	1	1	1	10	2	0	0	1	0	0	0	0	0	0	0	0	0	1	0	0	50000	609	1	55	104.2110783	14.59507732
2210	100	9	7	2557	05:10	1	1	1	2	3	1	1	1	10	1	0	8	0	0	7	0	0	0	0	0	0	0	0	15	0	0	801	2	72	104.4731113	15.74253028
2348	101	2	1	2557	10:00	1	1	1	1	1	3	1	1	10	5	1	0	0	0	0	0	0	0	0	0	0	0	0	1	15000	0	604	5	73	102.4390125	17.70181742
2422	102	29	1	2557	02:21	1	1	1	2	1	1	1	1	10	17	0	10	1	0	4	2	0	0	0	0	0	0	3	14	0	800000	609	2	21	101.5043592	14.74251293
3004	201	18	10	2557	05:50	1	2	1	1	1	1	1	1	10	1	2	1	2	0	0	0	0	0	0	0	0	0	2	3	0	0	609	1	23	100.4405415	15.59605185
3017	101	23	12	2557	19:40	3	1	1	2	1	1	1	1	10	1	1	4	0	0	38	0	0	0	0	0	0	0	0	43	0	0	609	2	51	100.7576644	14.80291408
3034	100	15	9	2557	03:30	1	1	1	1	1	1	1	1	10	1	0	0	0	0	0	0	0	0	0	0	0	0	0	0	171000	10000	704	1	63	100.8393565	14.66988956
3041	102	3	1	2557	05:30	1	1	1	1	1	1	1	1	10	1	0	0	1	0	0	0	0	0	0	0	0	0	1	0	0	0	301	1	63	100.8085915	14.5350342
3056	100	15	12	2557	16:15	2	1	1	2	1	4	1	2	10	1	1	1	3	0	0	0	0	0	0	0	0	0	3	2	0	0	201	8	32	100.6829274	14.37333091
3063	100	6	5	2557	17:40	2	2	1	1	1	1	1	1	10	1	0	0	1	0	0	0	0	0	0	0	0	0	1	0	0	0	201	1	32	100.6058836	14.43686733
3079	102	17	8	2557	18:10	3	1	1	1	1	1	1	2	10	2	1	0	1	0	0	0	0	0	0	0	0	0	1	1	0	0	406	8	30	101.6036036	13.86782242
3086	202	12	4	2557	07:58	1	2	1	2	1	1	1	1	10	1	1	0	0	0	0	0	0	0	0	0	0	0	0	1	0	0	609	2	66	99.70215617	14.8126798
3111	100	23	2	2557	10:30	1	1	1	1	1	1	1	1	10	1	0	0	0	0	0	0	0	0	0	0	0	0	0	0	0	0	305	1	28	100.5251813	14.04442245
3214	100	14	3	2557	12:50	2	1	1	1	1	1	1	1	10	1	0	0	0	0	0	0	0	0	0	0	0	0	0	0	0	0	301	1	28	100.6445503	14.06550575
3222	100	15	4	2557	01:20	1	1	1	1	1	1	2	1	10	17	0	21	0	0	23	0	0	0	0	0	0	0	0	44	0	0	702	7	63	101.0800177	14.45494528
3242	200	11	6	2557	21:15	3	1	1	1	1	1	1	1	10	1	0	0	0	0	0	0	0	0	0	0	0	0	0	0	71678	0	710	1	2	100.3703239	13.63713499
3333	100	21	6	2557	23:30	3	1	1	1	1	1	1	1	10	1	0	1	0	0	12	1	0	0	0	0	0	0	1	13	27416	0	501	1	51	100.8550474	14.87618516
3414	100	3	8	2557	17:30	2	2	1	1	1	1	1	1	10	3	0	0	0	0	0	0	0	0	0	0	0	0	0	0	0	0	904	1	19	100.2993661	13.73131844
3548	100	17	4	2557	09:00	1	1	1	2	1	1	1	1	10	1	0	8	0	0	31	2	0	0	0	0	0	0	2	39	0	200000	802	2	3	99.72597687	13.96336264
4024	101	24	6	2557	17:45	2	1	1	1	1	2	1	1	10	2	0	0	0	0	0	0	0	0	0	0	0	0	0	0	0	0	308	5	41	98.36777865	7.905843617
4025	100	28	2	2557	07:30	1	1	1	1	1	1	1	1	10	1	0	0	1	0	0	0	0	0	0	0	0	0	1	0	0	0	305	1	41	98.34640949	7.981725703
4029	100	17	4	2557	20:37	3	1	1	2	4	1	1	1	10	14	0	3	0	0	2	0	0	0	0	0	0	0	0	5	0	0	802	4	41	98.30942719	7.902597098
4030	100	30	12	2557	07:30	1	1	1	2	4	1	1	1	10	3	3	12	0	0	12	1	0	0	0	0	0	0	1	27	1000	0	505	4	41	98.2780668	7.937125258
4031	100	26	7	2557	22:00	3	1	1	1	1	1	1	1	10	1	0	0	0	0	0	0	0	0	0	0	0	0	0	0	1000	0	708	1	41	98.30624877	8.097063878
4204	100	28	4	2557	02:45	1	1	1	2	1	1	1	1	10	1	0	0	0	0	0	0	0	0	0	0	0	0	0	0	155900	500000	804	2	1	98.85901718	8.06949916
1	201	12	11	2558	17:45	2	2	2	1	1	1	1	1	10	1	0	0	0	0	0	0	0	0	0	0	0	0	0	0	0	0	305	1	28	100.6169236	13.98110367
1	201	18	3	2558	06:30	1	1	2	1	1	1	1	1	10	1	0	0	0	0	0	0	0	0	0	0	0	0	0	0	0	0	305	1	28	100.6168082	13.98177518
1	201	31	5	2558	20:00	3	1	3	1	1	1	1	1	10	1	0	0	0	0	0	0	0	0	0	0	0	0	0	0	0	0	305	1	28	100.6153813	13.98982272
1	201	29	3	2558	23:00	3	1	3	1	1	1	1	1	10	1	0	0	0	0	0	0	0	0	0	0	0	0	0	0	0	0	305	1	28	100.6152123	14.00927931
1	300	2	6	2558	09:15	1	1	2	1	1	1	1	1	10	2	0	0	0	0	0	0	0	0	0	0	0	0	0	0	2262	0	704	1	32	100.7152077	14.23160343
1	300	8	1	2558	08:10	1	1	2	1	1	1	1	1	10	1	0	0	0	0	2	0	0	0	0	0	0	0	0	2	4794	0	704	1	32	100.7195932	14.23372493
1	300	14	4	2558	05:05	1	2	2	1	1	1	1	1	10	1	0	0	0	0	0	0	0	0	0	0	0	0	0	0	20000	0	704	1	32	100.7688814	14.25621007
1	300	13	5	2558	12:20	2	1	1	1	1	1	1	1	10	15	0	0	0	0	0	0	0	0	0	0	0	0	0	0	29870	0	704	1	32	100.8181482	14.28876001
1	401	3	1	2558	18:30	3	1	2	1	1	1	1	1	10	1	0	0	0	0	0	0	0	0	0	0	0	0	0	0	10000	10000	604	1	63	100.8248591	14.29821582
1	403	12	4	2558	02:00	1	1	2	1	1	1	1	1	10	1	0	1	0	0	0	0	0	0	0	0	0	0	0	1	0	0	301	1	63	100.9178004	14.50507014
1	501	16	10	2558	02:00	1	1	1	1	1	1	1	1	10	1	1	0	0	0	0	0	0	0	0	0	0	0	0	1	54956	0	708	1	51	100.7105836	14.76694877
1	702	14	2	2558	07:30	1	2	1	1	1	1	5	1	10	2	0	0	0	1	1	0	0	0	0	0	0	0	0	2	0	85000	306	7	10	100.115565	15.21644022
1	801	12	4	2558	03:45	1	1	1	1	1	3	1	1	10	11	1	0	2	0	0	2	0	0	0	0	0	0	4	1	0	16059000	104	5	23	100.1473707	15.3946457
1	801	15	8	2558	18:00	3	1	2	1	1	1	1	1	10	1	0	1	0	0	1	0	0	0	0	0	0	0	0	2	0	30000	302	1	23	100.1424086	15.43116417
1	801	19	8	2558	14:30	2	1	2	1	1	1	3	1	10	1	0	0	0	0	0	0	0	0	0	0	0	0	0	0	0	25000	301	7	23	100.1439106	15.46516353
1	802	27	10	2558	11:54	1	1	2	1	1	1	1	1	10	1	0	0	0	0	0	0	0	0	0	0	0	0	0	0	0	0	309	1	23	100.1229143	15.69293684
1	804	4	4	2558	12:10	2	1	1	1	1	1	1	1	10	1	0	0	0	0	0	0	0	0	0	0	0	0	0	0	0	0	305	1	23	100.0163689	15.73974213
1	804	8	1	2558	10:45	1	1	1	1	1	1	1	1	10	1	0	0	0	0	0	0	0	0	0	0	0	0	0	0	0	0	305	1	23	100.0035587	15.75100808
1	901	29	8	2558	20:30	3	1	1	1	1	1	1	1	10	1	3	0	0	1	0	0	0	0	0	0	0	0	0	4	117171	0	306	1	5	99.72128837	16.1563743
1	1001	11	10	2558	14:00	2	2	1	1	1	1	1	1	10	1	0	1	0	0	0	0	0	0	0	0	0	0	0	1	39700	400000	301	1	17	99.12702082	16.8830236
1	1003	25	1	2558	03:30	1	1	1	1	1	1	1	1	10	17	0	1	0	0	0	0	0	4	0	0	2	0	0	7	0	100000	702	1	17	99.11219625	16.99928058
1	1103	23	5	2558	19:00	3	1	1	1	1	1	1	1	10	1	0	0	0	0	0	0	0	0	0	0	0	0	0	0	79850	0	703	1	53	99.351283	17.948631
1	1202	10	1	2558	05:00	1	1	1	1	1	1	1	1	10	1	0	3	0	0	1	0	0	0	0	0	1	0	0	5	0	0	301	1	53	99.94466274	18.88901535
2	102	3	12	2558	02:30	1	1	1	1	1	1	1	1	10	1	0	7	0	0	3	0	0	0	0	0	0	0	0	10	0	0	701	1	63	100.9766561	14.56463076
2	102	18	9	2558	09:30	1	1	1	1	1	1	1	1	10	1	0	0	0	0	0	0	0	0	0	0	0	0	0	0	55231	100000	304	1	63	100.9766641	14.56463076
2	102	8	9	2558	14:20	2	1	2	1	1	1	1	1	10	2	3	0	0	0	12	0	0	0	0	0	0	0	0	15	0	0	304	1	63	101.0739827	14.61090506
2	102	2	2	2558	17:00	2	2	1	1	1	1	1	1	10	1	0	4	0	0	0	0	0	0	0	0	0	0	0	4	0	0	301	1	63	101.0885659	14.62036275
2	103	11	4	2558	15:40	2	1	1	2	2	1	1	1	10	2	0	0	0	0	0	1	0	0	0	0	0	0	1	0	0	0	307	2	63	101.1420947	14.63811428
2	103	25	3	2558	15:30	2	2	1	2	4	1	5	1	10	1	1	3	0	0	0	0	0	0	0	0	0	0	0	4	16733	400000	301	7	63	101.1432293	14.63754594
2	103	7	11	2558	15:30	2	2	2	2	4	1	5	1	10	1	0	3	0	1	5	0	0	0	0	0	0	0	0	9	0	0	301	7	63	101.1413705	14.63814542
2	103	2	8	2558	01:30	1	1	2	2	4	1	1	1	10	1	3	4	1	0	0	0	0	20	0	0	0	0	1	27	50000	0	804	4	63	101.1423629	14.63784438
2	103	2	12	2558	05:00	1	2	2	2	4	1	1	1	10	1	0	0	0	0	0	0	0	0	0	0	0	0	0	0	0	0	301	4	63	101.14427	14.63720857
2	103	25	6	2558	15:30	2	2	1	2	4	1	1	1	10	1	0	1	0	0	0	0	0	0	0	0	0	0	0	1	46926	50000	803	4	63	101.1516246	14.63743694
2	103	21	3	2558	05:30	1	2	1	2	1	1	1	1	10	17	0	0	0	0	0	0	0	0	0	0	0	0	0	0	190712	150000	804	2	63	101.1590034	14.63869559
2	201	20	1	2558	14:10	2	1	2	1	1	1	1	1	10	1	0	1	0	0	0	0	0	0	0	0	0	0	0	1	21047	20000	708	1	21	101.2503809	14.63584092
2	201	10	5	2558	03:30	1	2	1	2	1	1	1	1	10	1	0	2	0	0	0	0	0	0	0	0	0	0	0	2	158906	80000	804	2	21	101.3351896	14.65895752
2	201	3	12	2558	02:00	1	2	1	1	4	1	1	1	10	1	0	1	0	0	0	0	0	0	0	0	0	0	0	1	47867	80000	305	4	21	101.3648039	14.65420101
2	201	30	12	2558	18:50	3	1	3	1	1	1	1	1	10	1	0	1	0	0	0	0	0	0	0	0	0	0	0	1	0	0	600	1	21	101.4313844	14.66662013
2	202	17	4	2558	04:00	1	1	1	2	1	1	1	1	10	1	0	8	0	0	5	0	0	0	0	0	0	0	0	13	0	0	904	2	21	101.5771571	14.85056125
2	205	11	7	2558	21:30	3	1	2	1	1	1	1	1	10	17	0	0	0	0	0	0	0	0	0	0	0	0	0	0	48027	0	710	1	21	102.0234391	14.95124534
2	301	9	10	2558	07:40	1	1	1	1	1	1	1	1	10	1	0	0	0	0	0	0	0	0	0	0	0	0	0	0	0	0	701	1	21	102.1842402	15.06357657
2	301	9	10	2558	12:00	2	1	1	1	1	1	1	4	10	1	0	0	0	0	0	0	0	0	0	0	0	0	0	0	8359	0	708	8	21	102.188065	15.06470324
2	301	15	9	2558	13:15	2	1	1	1	1	1	1	1	10	1	0	0	0	0	0	0	0	0	0	0	0	0	0	0	0	0	502	1	21	102.1889555	15.06495965
2	301	21	7	2558	22:00	3	1	1	1	1	1	1	1	10	1	0	0	0	0	0	0	0	0	0	0	0	0	0	0	77610	0	708	1	21	102.2350868	15.08516349
2	302	3	1	2558	11:00	1	1	1	1	1	1	1	1	10	14	0	1	0	0	1	0	0	0	0	0	0	0	0	2	8765	0	301	1	21	102.2883502	15.10403956
2	302	31	5	2558	09:15	1	1	1	1	1	1	1	1	10	1	0	0	0	0	0	0	0	0	0	0	0	0	0	0	35905	0	301	1	21	102.3207861	15.14427476
2	302	7	3	2558	03:15	1	1	1	2	1	1	1	1	10	1	1	0	2	1	0	0	0	0	0	0	0	0	2	2	0	0	301	2	21	102.3465729	15.19033428
2	302	31	3	2558	01:30	1	1	1	2	1	1	1	1	10	17	0	0	0	0	0	0	0	0	0	0	0	0	0	0	74674	0	804	2	21	102.3638463	15.22359122
2	302	8	10	2558	13:15	2	1	1	2	1	1	1	1	10	1	0	1	2	1	6	1	0	0	0	0	0	0	3	8	94783	0	803	2	21	102.4168521	15.29581488
2	302	8	8	2558	11:30	1	1	1	1	1	1	1	1	10	3	0	0	0	0	0	0	0	0	0	0	0	0	0	0	0	0	601	1	21	102.4417886	15.33867516
2	304	7	4	2558	03:30	1	1	1	1	1	1	1	1	10	1	0	0	0	0	0	0	0	0	0	0	0	0	0	0	45679	0	703	1	21	102.5783372	15.68579169
2	401	19	7	2558	01:45	1	2	1	1	1	1	1	1	10	1	0	3	0	2	7	0	0	0	0	0	0	0	0	12	24664	0	301	1	6	102.5963992	15.73336281
2	403	5	9	2558	06:00	1	1	1	2	1	1	1	1	10	17	0	0	0	0	0	0	0	0	0	0	0	0	0	0	32000	0	704	2	6	102.7846044	16.2800046
2	502	31	12	2558	11:10	1	2	1	1	1	1	1	1	10	1	0	6	1	1	6	0	0	0	0	0	0	0	1	13	34500	0	704	1	6	102.8022668	16.62066883
2	502	11	3	2558	10:00	1	2	1	1	1	1	1	1	10	14	2	3	2	0	0	0	0	0	0	0	0	0	2	5	16200	0	601	1	6	102.8003222	16.62476046
2	601	14	5	2558	07:00	1	1	1	1	1	1	1	1	10	1	0	0	0	0	0	0	0	0	0	0	0	0	0	0	5000	100000	704	1	73	102.9085708	17.03316911
2	601	21	10	2558	10:30	1	2	1	1	1	1	1	1	10	1	0	0	0	0	0	0	0	0	0	0	0	0	0	0	5000	40000	708	1	73	102.9183903	17.05331261
3	102	22	10	2558	08:30	1	1	1	1	1	1	1	1	10	1	0	1	0	0	1	0	0	0	0	0	0	0	0	2	0	0	503	1	59	100.6240314	13.53744831
3	102	20	11	2558	10:30	1	2	1	1	1	1	1	1	10	1	0	0	0	0	1	0	0	0	0	0	0	0	0	1	0	0	301	1	59	100.6267673	13.53505704
3	102	19	11	2558	08:45	1	1	1	1	1	1	1	1	10	1	0	0	0	0	0	0	0	0	0	0	0	0	0	0	0	0	301	1	59	100.643523	13.52443819
3	102	17	9	2558	06:40	1	2	1	1	1	1	1	1	10	1	0	0	0	0	0	0	0	0	0	0	0	0	0	0	0	0	301	1	59	100.649735	13.52302213
3	102	21	10	2558	17:10	2	1	1	1	1	1	1	1	10	1	0	1	0	0	1	0	0	0	0	0	0	0	0	2	0	0	301	1	59	100.6613114	13.52045078
4	201	29	9	2558	11:30	1	2	2	2	1	1	1	1	10	1	0	0	0	0	0	0	0	0	0	0	0	0	0	0	72850	0	708	2	19	100.1542398	13.80624988
4	301	29	10	2558	14:00	2	1	1	1	1	1	1	1	10	1	0	0	0	0	0	0	0	0	0	0	0	0	0	0	0	0	904	1	50	99.91611599	13.73980977
4	301	5	2	2558	04:30	1	1	1	1	1	1	1	1	10	1	0	1	0	0	0	0	0	0	0	0	0	0	0	1	106000	0	703	1	50	99.91322188	13.73636273
4	402	15	2	2558	15:30	2	1	1	1	1	1	1	1	10	17	0	1	0	0	0	0	0	0	0	0	0	0	0	1	0	0	305	1	38	99.82543855	13.30901004
4	602	30	12	2558	23:20	3	1	1	1	1	1	5	1	10	2	0	0	1	0	0	0	0	0	0	0	0	0	1	0	0	0	506	7	29	99.85568313	12.19927559
4	603	3	1	2558	17:00	2	1	1	1	1	1	1	1	10	1	0	0	0	0	0	0	0	0	0	0	0	0	0	0	0	0	301	1	29	99.85878109	12.06065168
4	604	4	11	2558	00:15	1	1	1	1	1	1	1	1	10	1	0	0	0	0	0	0	0	0	0	0	0	0	0	0	11700	0	702	1	29	99.65766905	11.59497651
4	604	12	4	2558	21:25	3	1	1	1	1	1	1	1	10	2	0	0	1	0	0	0	0	0	0	0	0	0	1	0	0	0	4	1	29	99.62030588	11.52843573
4	604	3	1	2558	23:50	3	1	1	1	1	1	1	1	10	2	0	3	0	0	0	0	0	0	0	0	0	0	0	3	11700	0	308	1	29	99.43763135	11.26472269
4	703	14	11	2558	14:00	2	2	1	1	1	1	1	1	10	1	0	0	0	0	0	0	0	0	0	0	0	0	0	0	15000	0	301	1	12	99.11603986	10.55959881
4	703	23	3	2558	04:00	1	1	1	1	1	1	1	1	10	1	0	0	0	0	0	0	0	0	0	0	0	0	0	0	76400	0	708	1	12	99.11799251	10.52249964
4	801	5	12	2558	03:20	1	1	1	2	1	1	1	1	10	1	0	0	0	0	0	0	0	0	0	0	0	0	0	0	21900	0	804	2	48	98.84142725	10.52463042
4	903	7	10	2558	10:10	1	1	1	1	1	1	1	1	1	14	2	8	2	1	8	2	0	0	0	0	0	0	4	19	0	0	900	9	34	98.44876258	8.394089402
4	904	9	6	2558	11:50	1	1	1	1	1	2	1	1	10	9	5	0	0	4	0	0	0	0	0	0	0	0	0	9	3505	100000	102	5	1	98.68174194	8.506803222
4	904	16	5	2558	22:45	3	1	1	1	1	1	1	1	10	1	6	26	0	3	18	1	0	0	0	0	0	0	1	53	46262	300000	604	1	1	98.78787695	8.298066869
4	904	15	5	2558	23:00	3	1	1	1	1	1	1	1	10	1	0	10	1	0	18	1	0	0	0	0	0	0	2	28	0	0	702	1	1	98.78787695	8.298066869
4	1002	21	11	2558	17:30	2	1	1	1	1	1	2	1	10	1	0	0	0	0	0	0	0	0	0	0	0	0	0	0	0	0	308	7	34	98.32724242	8.271989196
4	1101	24	1	2558	08:15	1	1	1	2	1	1	1	1	10	1	2	3	0	0	0	0	0	0	0	0	0	0	0	5	144700	500000	803	2	1	98.80732297	8.254093473
4	1102	6	8	2558	22:15	3	1	1	2	1	3	2	1	10	1	0	0	0	0	0	0	0	0	0	0	0	0	0	0	65000	30000	803	7	1	98.91910671	8.10616407
4	1303	28	6	2558	03:45	1	1	1	1	1	1	1	1	10	1	0	5	0	0	0	0	0	0	0	0	0	0	0	5	0	0	701	1	35	100.0807929	7.414966045
4	1500	30	12	2558	08:05	1	1	1	1	1	1	1	1	10	11	0	0	0	0	0	0	0	0	0	0	0	0	0	0	0	8000	104	1	57	100.4531157	6.796387301
7	101	2	6	2558	05:00	1	1	1	1	1	1	1	1	10	17	0	0	0	0	0	0	0	0	0	0	0	0	0	0	76000	0	704	1	2	100.751608	13.72967433
7	101	15	5	2558	12:30	2	1	1	1	1	1	1	1	10	1	0	16	0	0	15	0	0	0	0	0	0	0	0	31	189500	0	703	1	59	100.8611306	13.65889904
7	201	9	5	2558	10:20	1	2	1	1	1	1	1	1	10	1	0	0	0	0	0	0	0	0	0	0	0	0	0	0	50090	0	301	1	9	101.0423729	13.37483484
9	102	29	1	2558	17:00	2	1	2	1	1	1	1	1	10	14	0	0	0	0	0	0	0	0	0	0	0	0	0	0	18810	0	609	1	2	100.4058605	13.7381996
9	102	9	3	2558	15:00	2	1	3	1	1	1	1	1	10	1	0	1	0	0	0	0	0	0	0	0	0	0	0	1	0	0	301	1	2	100.4094654	13.78540863
11	201	17	12	2558	10:30	1	1	1	1	1	2	1	1	10	1	0	0	0	0	1	0	0	0	0	0	0	0	0	1	0	0	101	5	23	100.5031308	15.35155378
11	302	2	1	2558	11:15	1	1	1	1	1	1	1	1	10	3	0	0	0	0	0	0	0	0	0	0	0	0	0	0	0	0	301	1	36	100.6276899	16.22746419
11	401	3	3	2558	04:40	1	1	1	2	1	1	6	1	10	17	0	0	4	0	0	2	0	0	0	0	0	0	6	0	0	0	802	2	37	100.432798	16.77135618
11	402	18	3	2558	23:20	3	1	1	1	1	1	2	1	10	1	0	1	0	0	0	0	0	0	0	0	0	0	0	1	0	0	304	7	37	100.3536889	16.92892945
11	402	13	4	2558	00:15	1	1	1	1	1	1	1	1	10	1	3	0	0	5	0	0	0	0	0	0	0	0	0	8	100000	0	708	1	37	100.3105536	17.09394943
11	503	19	12	2558	22:25	3	2	1	1	1	3	1	1	10	11	2	0	1	3	0	1	0	0	0	0	0	0	2	5	0	200000	102	5	74	100.1231074	17.60837462
11	503	16	2	2558	11:00	1	1	1	1	1	1	1	1	10	2	0	0	0	0	0	1	0	0	0	0	0	0	1	0	0	40000	506	1	74	100.1416093	17.6522267
11	503	3	1	2558	18:50	3	1	1	1	1	1	1	1	10	1	0	0	0	0	0	0	0	0	0	0	0	0	0	0	0	100000	301	1	74	100.1443505	17.68309952
11	602	13	12	2558	10:40	1	2	1	2	1	1	1	1	10	1	0	6	0	0	5	0	0	10	0	0	4	0	0	25	0	0	301	2	40	99.77407156	18.00105758
12	100	3	4	2558	03:00	1	1	1	2	3	1	1	1	10	1	0	0	1	1	0	0	0	0	0	0	0	0	1	1	0	0	609	2	17	98.71246396	16.76275279
12	201	11	4	2558	10:00	1	2	1	2	3	1	1	1	10	14	0	0	0	0	0	0	0	0	0	0	0	0	0	0	22100	10000	803	2	17	98.85154455	16.74104227
12	201	7	9	2558	07:30	1	2	1	2	1	1	1	1	10	1	0	0	0	0	0	0	0	0	0	0	0	0	0	0	0	30000	802	2	17	98.88247578	16.76863396
12	401	27	12	2558	01:15	1	1	1	1	1	1	1	1	10	1	0	16	0	0	9	0	0	0	0	0	0	0	0	25	35650	0	710	1	37	100.1974127	16.89359002
12	703	22	9	2558	07:40	1	2	1	1	1	1	1	1	10	1	0	3	0	0	7	0	0	0	0	0	1	0	0	11	36990	0	708	1	6	102.4784222	16.486139
12	803	3	6	2558	07:00	1	2	1	2	1	1	1	1	1	1	0	13	0	0	17	1	0	0	0	0	0	0	1	30	0	0	802	9	42	103.1365156	16.37515639
21	301	20	9	2558	05:50	1	1	1	1	1	1	1	1	10	1	0	0	0	0	0	0	0	0	0	0	0	0	0	0	12454	20000	708	1	51	100.8994219	14.93549939
21	302	14	9	2558	10:30	1	2	1	1	1	1	5	1	10	2	0	0	0	0	5	0	0	0	0	0	0	0	0	5	98125	100000	304	7	51	101.108154	15.20729341
21	603	15	5	2558	16:00	2	2	1	2	2	1	1	1	10	13	4	0	0	0	0	0	0	0	0	0	0	0	0	4	0	0	609	2	52	101.5486398	17.47889592
22	502	19	4	2558	21:30	3	1	1	1	1	1	1	1	10	7	0	0	0	0	1	0	0	0	0	0	0	0	0	1	0	0	502	1	20	104.7383764	17.38313931
23	100	28	1	2558	00:45	1	2	1	1	1	1	1	1	10	1	5	46	0	0	0	0	0	0	0	0	0	0	0	51	0	0	702	1	6	102.844364	16.04433899
23	202	15	12	2558	05:05	1	1	1	1	1	1	1	1	10	17	2	9	0	6	8	0	0	0	0	0	0	0	0	25	0	0	701	1	42	103.270103	16.15275975
23	301	8	4	2558	21:00	3	2	1	1	1	1	1	1	10	1	3	0	3	2	3	2	0	0	0	0	0	0	5	8	0	0	609	1	47	103.5384983	16.09546947
23	401	31	12	2558	12:58	2	1	1	1	1	1	1	1	10	1	0	1	0	0	2	0	0	0	0	0	0	0	0	3	0	0	609	1	47	103.9710474	15.99935508
23	401	16	3	2558	08:35	1	1	1	1	1	3	1	1	10	1	2	0	0	0	0	0	0	0	0	0	0	0	0	2	0	0	601	5	45	104.0883216	15.8628488
24	201	18	7	2558	23:00	3	1	1	1	1	1	1	1	10	14	0	9	0	0	35	0	0	0	0	0	0	0	0	44	0	0	701	1	21	101.9181168	14.79318681
24	305	22	4	2558	21:00	3	1	1	1	1	1	1	1	10	17	0	21	0	0	17	0	0	0	0	0	0	0	0	38	0	0	705	1	27	103.2105285	14.63682189
24	403	30	7	2558	19:30	3	1	1	1	1	1	1	1	10	1	1	17	0	4	11	0	0	0	0	0	0	0	0	33	0	0	701	1	68	103.8755983	14.62223399
31	102	3	9	2558	05:00	1	1	2	1	1	4	1	1	10	1	0	0	0	0	0	0	0	0	0	0	0	0	0	0	135652	0	708	5	2	100.5828032	13.88636234
32	201	15	11	2558	18:00	3	1	1	1	1	1	1	1	10	1	0	0	0	0	1	0	0	0	0	0	0	0	0	1	0	0	301	1	32	100.5428758	14.43984666
32	201	15	9	2558	20:20	3	1	1	1	1	1	1	1	10	1	0	0	0	0	3	0	0	0	0	0	0	0	0	3	0	0	301	1	32	100.5291456	14.48285154
32	201	4	9	2558	20:00	3	1	1	1	1	1	1	1	10	14	0	11	0	0	26	0	0	0	0	0	0	0	0	37	0	0	701	1	32	100.4915142	14.56925941
32	202	30	11	2558	05:10	1	1	1	1	1	1	1	1	10	17	0	29	1	0	20	1	0	0	0	0	0	0	2	49	0	0	701	1	71	100.4564014	14.69873633
32	301	28	8	2558	09:20	1	1	1	1	1	1	1	1	10	1	1	3	0	2	13	0	0	0	0	0	0	0	0	19	0	0	301	1	64	100.4537326	14.75220356
32	301	12	6	2558	02:20	1	2	1	1	1	1	1	1	10	1	1	1	0	0	5	0	0	0	0	0	0	0	0	7	0	0	301	1	64	100.4529011	14.77788838
32	301	7	11	2558	11:40	1	2	1	1	1	1	1	1	10	1	1	0	1	0	0	0	0	0	0	0	0	0	1	1	0	0	301	1	64	100.4469278	14.82441313
32	301	31	8	2558	21:15	3	2	1	1	1	1	1	1	10	1	0	0	0	0	0	0	0	0	0	0	0	0	0	0	22000	0	704	1	64	100.4470056	14.82712791
32	401	11	4	2558	02:35	1	1	1	1	1	1	1	1	10	1	0	0	0	0	0	0	0	0	0	0	0	0	0	0	0	20000	301	1	10	100.2348375	15.1773241
32	401	4	1	2558	03:00	1	1	1	1	1	1	1	1	10	2	0	1	0	0	4	0	0	0	0	0	0	0	0	5	0	100000	301	1	10	100.2324128	15.18085241
32	401	8	3	2558	23:50	3	1	1	1	1	1	1	1	10	1	0	10	0	0	22	0	0	0	0	0	0	0	0	32	0	200000	301	1	10	100.2089703	15.22920988
34	101	17	11	2558	22:00	3	1	2	1	1	1	1	1	10	1	0	0	0	0	0	0	0	0	0	0	0	0	0	0	0	0	301	1	2	100.6469965	13.66539919
34	102	5	9	2558	20:00	3	1	3	1	1	1	1	1	10	1	0	0	0	0	0	0	0	0	0	0	0	0	0	0	0	0	400	1	59	100.7865357	13.60188601
34	102	26	9	2558	19:00	3	2	2	1	1	1	1	1	10	1	0	0	0	0	0	0	0	0	0	0	0	0	0	0	0	0	301	1	59	100.8036348	13.59554053
34	102	25	8	2558	21:00	3	2	3	1	1	1	1	1	10	1	0	0	0	0	0	0	0	0	0	0	0	0	0	0	0	0	400	1	59	100.8034578	13.59523029
34	102	6	1	2558	10:00	1	1	3	1	1	1	1	1	10	1	0	0	0	0	0	0	0	0	0	0	0	0	0	0	0	0	301	1	59	100.8658996	13.58186615
34	300	27	5	2558	08:00	1	1	1	1	1	1	1	1	10	1	0	0	0	0	0	0	0	0	0	0	0	0	0	0	29380	0	604	1	9	100.9992134	13.44680605
35	100	24	3	2558	20:30	3	2	1	1	1	1	1	1	10	2	0	0	0	0	0	0	0	0	0	0	0	0	0	0	0	0	307	1	2	100.4399299	13.66276683
35	100	18	1	2558	07:00	1	2	1	1	1	1	1	1	10	1	0	0	0	0	0	0	0	0	0	0	0	0	0	0	0	0	301	1	2	100.4187164	13.64845254
35	100	18	8	2558	22:30	3	1	3	1	1	1	1	1	10	1	0	0	0	0	0	0	0	0	0	0	0	0	0	0	0	0	301	1	2	100.4042539	13.63712717
35	100	16	2	2558	12:15	2	2	1	1	1	1	1	1	10	1	0	0	0	0	0	0	0	0	0	0	0	0	0	0	0	0	301	1	2	100.3868088	13.6194538
35	201	20	6	2558	07:00	1	2	2	1	1	1	1	1	10	1	0	0	0	0	0	0	0	0	0	0	0	0	0	0	0	0	301	1	61	100.3629801	13.59534239
35	201	6	3	2558	22:50	3	1	2	1	1	1	1	1	10	1	0	0	0	0	0	0	0	0	0	0	0	0	0	0	0	0	301	1	61	100.2804163	13.56582871
35	201	23	4	2558	06:15	1	2	2	1	1	1	1	1	10	1	0	0	0	0	0	0	0	0	0	0	0	0	0	0	26460	0	708	1	61	100.263218	13.55011352
35	301	3	1	2558	14:28	2	1	1	2	1	1	1	1	8	2	0	0	0	0	0	0	0	0	0	0	0	0	0	0	0	0	301	16	60	99.97197031	13.38162978
37	100	31	12	2558	11:50	1	1	1	1	1	2	5	1	10	2	0	0	0	0	0	0	0	0	0	0	0	0	0	0	0	0	301	7	38	99.92029218	12.71887623
37	200	5	1	2558	00:33	1	1	1	1	1	1	1	1	10	17	0	1	1	0	1	0	0	0	0	0	0	0	1	2	15600	0	702	1	29	99.865036	12.58658584
41	102	28	8	2558	20:05	3	1	1	1	1	1	1	1	10	1	0	1	0	0	0	0	0	0	0	0	0	0	0	1	47500	100000	305	1	12	99.12921755	10.44077821
41	102	19	3	2558	02:00	1	1	1	1	1	1	1	1	10	14	0	0	0	0	0	0	0	0	0	0	0	0	0	0	0	2000000	703	1	12	99.09050255	10.28930283
41	102	2	6	2558	14:30	2	1	1	1	1	1	1	1	10	14	0	1	0	0	1	1	0	1	0	0	0	0	1	3	0	200000	701	1	12	99.09695058	10.18408655
41	103	12	4	2558	14:30	2	1	1	1	1	1	1	1	10	2	1	0	0	0	0	1	0	0	0	0	0	0	1	1	0	0	303	1	12	99.05926286	9.924022943
41	400	22	11	2558	05:00	1	1	1	1	1	1	1	1	10	1	0	1	0	0	0	0	0	0	0	0	0	0	0	1	30835	0	703	1	67	99.33148562	8.754980268
41	400	3	9	2558	17:30	2	2	1	1	1	2	1	1	10	1	0	1	1	0	0	0	0	0	0	0	0	0	1	1	0	0	702	5	67	99.35088872	8.634938931
41	503	13	4	2558	16:50	2	1	1	1	1	2	5	1	10	2	0	0	0	0	0	0	0	0	0	0	0	0	0	0	0	0	304	7	22	99.9005699	8.013832886
41	601	9	5	2558	13:30	2	1	1	1	1	2	1	1	10	1	0	0	0	0	0	0	0	0	0	0	0	0	0	0	0	0	301	5	35	99.98093693	7.736889975
41	602	1	2	2558	17:40	2	2	1	1	1	1	5	1	10	1	0	0	0	0	0	0	0	0	0	0	0	0	0	0	0	0	702	7	35	99.98626916	7.718000624
101	200	2	3	2558	14:00	2	1	1	1	1	3	1	1	10	2	1	5	0	1	11	0	0	0	0	0	0	0	0	18	0	350000	301	5	5	99.55501823	16.62394831
101	403	25	12	2558	04:25	1	1	1	1	1	1	1	1	10	11	0	0	1	0	0	0	0	0	0	0	0	0	1	0	0	0	609	1	40	100.1910022	18.1953784
101	403	7	8	2558	05:00	1	1	1	1	1	1	1	1	10	1	0	4	0	2	4	0	0	0	0	0	0	0	0	10	80500	0	708	1	40	100.2178806	18.23958727
108	101	14	4	2558	12:35	2	1	1	1	1	1	1	1	10	1	0	2	0	0	0	0	0	0	0	0	0	0	0	2	0	0	601	1	14	98.8654813	18.54690755
108	102	24	1	2558	14:30	2	2	1	1	1	1	1	1	10	1	0	0	0	0	0	0	0	0	0	0	0	0	0	0	46710	0	708	1	14	98.68510006	18.43365234
108	203	26	8	2558	18:40	3	1	1	2	1	1	1	1	10	1	1	2	0	0	3	0	0	0	0	0	0	0	0	6	0	0	609	2	44	97.9404947	18.77580808
115	301	5	1	2558	08:00	1	1	1	1	1	1	1	1	10	1	0	0	0	0	1	0	0	0	0	0	0	0	0	1	0	0	301	1	36	100.154036	16.51055802
117	100	10	3	2558	01:20	1	1	1	1	1	2	1	1	10	7	0	1	0	0	0	0	0	0	0	0	0	0	0	1	0	50000	305	5	23	100.1185021	15.71043586
117	100	16	3	2558	03:00	1	1	1	1	1	1	1	1	10	1	0	1	0	0	0	0	0	0	0	0	0	0	0	1	0	150000	701	1	23	100.1215598	15.76401581
117	100	12	7	2558	21:30	3	1	1	1	1	1	1	1	10	1	0	1	1	0	1	0	0	10	0	0	13	0	1	25	0	250000	708	1	23	100.1141354	15.89289402
117	201	20	11	2558	04:00	1	1	1	1	1	1	1	1	10	1	1	1	0	2	13	0	0	0	0	0	0	0	0	17	0	0	702	1	36	100.1256689	16.25097315
118	100	20	12	2558	11:30	1	2	1	2	1	1	1	1	10	1	3	8	5	0	0	9	0	0	0	0	0	0	14	11	97760	0	301	2	14	99.30742352	19.0184648
120	200	8	1	2558	19:40	3	2	1	1	4	1	1	1	10	1	0	0	0	0	0	0	0	0	0	0	0	0	0	0	0	0	702	4	53	99.53987448	19.1848487
126	100	2	3	2558	02:30	1	1	1	1	1	1	1	1	10	17	0	9	0	0	11	0	0	0	0	0	0	0	0	20	0	0	702	1	37	100.2413499	16.86501545
126	200	20	5	2558	11:40	1	2	1	1	1	1	1	1	10	1	1	0	0	0	1	0	0	0	0	0	0	0	0	2	0	0	304	1	37	100.3319576	16.79731551
201	303	18	2	2558	08:00	1	1	1	1	1	3	1	1	10	2	0	1	0	0	0	0	0	0	0	0	0	0	0	1	0	0	202	5	6	101.9850486	16.63543888
201	402	15	5	2558	20:40	3	1	1	1	1	1	1	1	10	1	0	0	1	0	0	0	0	0	0	0	0	0	1	0	0	0	301	1	52	101.8646416	17.10182245
201	402	29	12	2558	17:30	2	2	1	1	1	1	1	1	10	1	0	0	0	0	1	0	0	0	0	0	0	0	0	1	0	0	301	1	52	101.8430257	17.15976899
202	501	7	5	2558	00:40	1	2	1	1	1	1	1	1	10	1	0	4	0	0	7	0	0	0	0	0	0	0	0	11	40000	0	703	1	47	103.5947442	15.65359019
202	601	1	9	2558	14:10	2	1	1	1	1	2	1	1	10	1	0	1	0	0	0	0	0	0	0	0	0	0	0	1	0	0	301	5	47	104.0031749	15.68846695
204	200	23	12	2558	17:45	2	1	1	1	1	1	1	1	1	2	2	0	1	7	0	0	0	0	0	2	0	0	1	11	0	0	305	9	21	102.069608	15.01842475
207	100	21	11	2558	15:10	2	2	1	1	1	1	1	1	10	1	0	9	1	0	11	1	0	0	1	0	0	0	3	20	0	0	609	1	21	102.5974372	15.46192696
208	200	9	4	2558	15:00	2	1	1	1	1	1	1	1	10	2	0	1	0	0	0	0	0	0	0	0	0	0	0	1	0	0	304	1	42	103.0680173	16.24097916
208	200	9	5	2558	09:45	1	1	1	1	1	1	1	1	10	1	0	0	0	0	4	0	0	0	0	0	0	0	0	4	0	0	702	1	42	103.0333552	16.25269584
212	401	10	4	2558	09:20	1	2	1	1	1	1	1	1	10	1	0	0	1	0	0	0	0	0	0	0	0	0	1	0	0	0	301	1	43	104.5847529	16.41784971
212	501	18	8	2558	07:30	1	1	1	1	1	1	1	1	10	1	0	0	0	0	0	0	0	0	0	0	0	0	0	0	0	100000	301	1	72	104.6281269	15.93783223
213	302	12	12	2558	06:30	1	1	1	2	2	1	1	1	10	2	0	3	0	0	15	0	0	0	0	0	0	0	0	18	0	0	801	2	56	103.9317664	16.96985751
214	100	14	9	2558	14:30	2	2	1	1	1	1	1	1	10	1	0	0	0	0	0	0	0	0	0	0	0	0	0	0	40273	0	703	1	4	103.5257095	16.40448847
214	100	18	4	2558	18:35	3	2	1	1	1	1	1	1	10	1	2	0	0	1	0	0	0	0	0	0	0	0	0	3	0	0	501	1	4	103.5556832	16.37067346
214	305	18	3	2558	23:00	3	1	1	1	1	1	1	1	10	1	0	0	0	0	0	1	0	0	0	0	0	0	1	0	0	0	609	1	68	103.456943	14.81131584
217	101	4	1	2558	01:40	1	1	1	1	1	1	1	1	10	17	0	1	0	0	0	0	0	0	0	0	0	0	0	1	0	0	701	1	76	105.0251019	15.23927961
226	302	16	4	2558	10:50	1	1	1	2	2	1	1	1	10	3	0	2	0	0	0	0	0	0	0	0	0	0	0	2	0	0	503	2	68	103.6854136	14.90295427
226	303	23	9	2558	14:15	2	2	1	1	1	2	1	1	10	2	0	0	0	0	0	0	0	0	0	0	0	0	0	0	0	0	301	5	68	103.7901619	14.93926235
226	303	3	8	2558	02:10	1	2	1	1	1	1	1	1	10	6	0	0	0	1	0	1	0	0	0	0	0	0	1	1	0	0	301	1	68	103.8590035	14.9671197
226	401	15	5	2558	08:00	1	1	1	1	1	1	1	1	10	1	0	12	0	2	9	0	0	0	0	0	0	0	0	23	1000	50000	703	1	55	104.1258028	15.10153027
226	500	4	10	2558	07:45	1	1	1	2	2	1	1	1	5	1	27	0	0	0	0	0	0	0	0	0	0	0	0	27	25000	0	804	13	76	104.7332534	15.13587828
226	500	24	10	2558	02:00	1	1	1	1	1	2	1	1	10	11	0	0	0	0	0	0	0	0	0	0	0	0	0	0	3500	0	103	5	76	104.8196769	15.19073031
227	301	2	12	2558	18:30	3	1	1	2	2	1	1	1	10	3	0	0	1	0	0	0	0	0	0	0	0	0	1	0	0	0	503	2	56	103.6590448	17.29056458
302	201	18	4	2558	17:45	2	1	1	1	1	1	6	1	10	1	0	0	0	0	0	0	0	0	0	0	0	0	0	0	0	0	301	1	24	100.543946	13.85630974
302	201	8	2	2558	19:35	3	1	1	1	1	1	1	1	10	1	0	0	0	0	0	0	0	0	0	0	0	0	0	0	0	0	301	1	24	100.536932	13.85737483
302	201	4	10	2558	21:00	3	1	2	1	1	1	1	1	10	1	0	0	0	0	0	0	0	0	0	0	0	0	0	0	0	0	301	1	24	100.5090532	13.86071072
302	201	5	3	2558	11:40	1	1	1	1	1	1	1	1	10	1	0	0	2	0	0	0	0	0	0	0	0	0	2	0	0	0	301	1	24	100.4946524	13.8658746
303	100	5	2	2558	07:15	1	1	1	1	1	1	1	1	10	1	0	0	0	0	0	0	0	0	0	0	0	0	0	0	0	0	305	1	2	100.5209139	13.65392085
303	100	24	2	2558	09:00	1	1	1	1	1	1	1	1	10	1	0	0	0	0	0	0	0	0	0	0	0	0	0	0	0	0	301	1	59	100.5285555	13.63483596
303	100	21	3	2558	19:30	3	1	1	1	1	1	1	1	10	1	0	0	0	0	0	0	0	0	0	0	0	0	0	0	0	0	301	1	59	100.5352825	13.62683611
303	100	6	3	2558	23:50	3	1	1	1	1	1	1	1	10	1	0	0	0	0	0	0	0	0	0	0	0	0	0	0	0	0	305	1	59	100.5402151	13.62144538
303	100	19	5	2558	10:00	1	1	2	1	1	1	1	1	10	1	0	0	0	0	0	0	0	0	0	0	0	0	0	0	0	0	301	1	59	100.5469689	13.61400295
303	100	25	3	2558	07:45	1	1	2	1	1	1	1	1	10	1	0	0	0	0	0	0	0	0	0	0	0	0	0	0	0	0	305	1	59	100.5518371	13.6086771
303	100	22	2	2558	12:20	2	1	2	1	1	1	1	1	10	1	0	0	0	0	1	0	0	0	0	0	0	0	0	1	0	0	301	1	59	100.5549618	13.60521771
303	100	23	2	2558	01:30	1	1	2	1	1	1	1	1	10	1	1	0	0	0	0	0	0	0	0	0	0	0	0	1	0	0	301	1	59	100.5709237	13.59373905
303	100	11	5	2558	17:10	2	1	2	1	1	4	2	1	10	1	1	0	0	0	0	0	0	0	0	0	0	0	0	1	0	0	301	7	59	100.5797776	13.59403365
304	303	26	12	2558	00:29	1	1	1	1	1	2	1	1	10	11	0	0	1	0	19	0	0	0	0	0	0	0	1	19	40290	0	101	5	8	101.2216142	13.674521
304	303	24	3	2558	06:10	1	2	1	1	1	1	1	1	10	1	1	4	0	0	10	0	0	0	0	0	0	0	0	15	0	0	701	1	8	101.3041404	13.71293035
304	401	7	9	2558	17:50	2	2	1	1	1	1	1	1	10	1	2	0	0	2	0	0	0	0	0	0	0	0	0	4	0	0	301	1	30	101.5792492	13.89358262
304	401	4	3	2558	23:40	3	1	1	1	1	2	1	1	10	1	0	1	0	0	1	0	0	1	0	0	0	0	0	3	0	0	202	5	30	101.5795925	13.89370499
304	403	26	4	2558	05:00	1	2	1	2	1	1	1	1	10	1	1	5	0	0	14	0	0	0	0	0	0	0	0	20	30000	0	803	2	30	101.7901835	14.02867181
304	403	15	9	2558	01:30	1	2	1	1	1	1	1	1	10	1	1	0	0	0	0	0	0	0	0	0	0	0	0	1	0	0	305	1	30	101.8073952	14.06817257
304	403	25	10	2558	22:15	3	2	1	1	1	1	1	1	10	1	0	0	0	0	0	0	0	0	0	0	0	0	0	0	37928	0	301	1	30	101.8119013	14.07128686
304	403	9	2	2558	22:57	3	2	1	2	4	1	1	1	10	1	0	0	0	0	0	0	0	0	0	0	0	0	0	0	11859	0	501	4	30	101.8682867	14.3039728
304	403	27	5	2558	03:24	1	2	1	2	4	1	1	1	10	1	0	3	0	0	2	0	0	0	0	0	0	0	0	5	10682	0	804	4	30	101.8497419	14.31194397
305	100	29	4	2558	20:20	3	1	2	1	1	1	1	1	10	1	0	0	0	0	0	0	0	0	0	0	0	0	0	0	0	0	301	1	28	100.6209388	13.98527584
305	100	8	6	2558	17:45	2	1	1	1	1	1	1	1	10	1	0	0	0	0	0	0	0	0	0	0	0	0	0	0	0	0	305	1	28	100.644781	13.99066077
305	100	17	9	2558	08:00	1	1	1	1	1	1	1	1	10	1	0	0	0	0	0	0	0	0	0	0	0	0	0	0	0	0	301	1	28	100.6495231	13.99180853
305	100	25	10	2558	19:00	3	1	1	1	1	1	1	1	10	1	0	0	0	0	0	0	0	0	0	0	0	0	0	0	0	0	301	1	28	100.6563359	13.99352366
305	100	24	2	2558	13:30	2	2	1	1	1	1	1	1	10	1	0	0	0	0	0	0	0	0	0	0	0	0	0	0	0	0	305	1	28	100.6697818	13.9962772
305	100	3	11	2558	07:45	1	1	1	1	1	1	1	1	10	1	0	0	0	0	0	0	0	0	0	0	0	0	0	0	0	0	301	1	28	100.6766805	13.99776847
305	100	8	1	2558	08:00	1	1	1	1	1	1	1	1	10	1	0	0	0	0	0	0	0	0	0	0	0	0	0	0	0	0	304	1	28	100.7301879	14.01836162
305	203	10	5	2558	17:10	2	1	1	1	1	2	1	1	10	1	0	0	0	0	0	0	0	0	0	0	0	0	0	0	34054	0	301	5	18	101.0700667	14.20708512
306	101	26	10	2558	15:45	2	1	2	1	1	1	1	1	10	1	0	0	0	0	0	0	0	0	0	0	0	0	0	0	0	0	301	1	24	100.5055261	13.82215113
306	101	18	10	2558	09:40	1	1	3	1	1	1	1	1	10	1	0	0	0	0	0	0	0	0	0	0	0	0	0	0	0	0	301	1	24	100.4960605	13.84147599
306	102	7	2	2558	10:00	1	1	1	1	1	1	1	1	10	1	0	0	0	0	0	0	0	0	0	0	0	0	0	0	0	0	301	1	24	100.5205464	13.86310908
306	102	20	1	2558	05:50	1	1	1	1	1	1	1	1	10	1	0	0	0	0	0	0	0	0	0	0	0	0	0	0	0	0	301	1	24	100.5211365	13.86155705
309	101	4	1	2558	17:50	2	1	1	1	1	1	1	1	10	1	0	0	1	0	0	0	0	0	0	0	0	0	1	0	0	0	904	1	32	100.6551128	14.2988604
309	101	21	4	2558	18:30	3	1	1	1	1	2	1	1	10	1	0	3	1	1	17	0	0	0	0	0	0	0	1	21	0	0	301	5	32	100.6436679	14.31025723
315	200	14	1	2558	19:00	3	1	1	1	1	1	1	1	10	1	0	0	0	0	1	0	0	0	0	0	0	0	0	1	0	0	301	1	9	101.1099243	13.42458168
317	102	13	11	2558	10:30	1	1	1	2	1	1	1	1	10	1	0	6	0	0	4	0	0	0	0	0	0	0	0	10	0	1000	609	2	7	102.2617319	12.82070147
321	102	3	1	2558	01:00	1	1	2	1	1	1	1	1	10	1	2	0	0	0	0	0	0	0	0	0	0	0	0	2	0	0	301	1	19	99.99225853	14.00108411
323	100	11	4	2558	19:30	3	1	1	1	2	1	1	1	10	1	0	0	0	0	0	0	0	0	0	0	0	0	0	0	0	0	701	1	50	99.91564928	13.79521605
323	208	12	5	2558	16:30	2	1	1	2	4	1	1	1	10	14	0	1	0	0	1	0	0	0	0	0	1	0	0	3	0	250000	301	4	3	98.48197369	15.16651102
338	101	16	5	2558	08:30	1	2	3	1	1	1	1	1	10	1	0	0	0	0	0	0	0	0	0	0	0	0	0	0	0	0	301	1	2	100.4620743	13.78590356
338	101	22	10	2558	07:50	1	2	3	1	1	1	1	1	10	7	0	0	0	0	0	0	0	0	0	0	0	0	0	0	0	0	400	1	2	100.4610014	13.78548417
338	101	25	3	2558	08:30	1	2	3	1	1	1	1	1	10	1	0	0	0	0	0	0	0	0	0	0	0	0	0	0	0	0	301	1	2	100.3474715	13.78841211
338	101	26	9	2558	12:00	2	1	3	1	1	1	1	1	10	1	0	0	0	0	0	1	0	0	0	0	0	0	1	0	0	0	400	1	2	100.3536057	13.78860748
338	101	31	10	2558	13:40	2	1	3	1	1	1	1	1	10	1	0	0	0	0	0	1	0	0	0	0	0	0	1	0	0	0	400	1	2	100.4507393	13.78243897
338	101	8	2	2558	19:30	3	1	3	1	1	1	1	1	10	2	0	0	0	0	0	0	0	0	0	0	0	0	0	0	0	0	306	1	2	100.358895	13.78819069
338	101	18	5	2558	06:30	1	2	3	1	1	1	1	1	10	2	0	0	0	0	0	0	0	0	0	0	0	0	0	0	0	0	306	1	2	100.3593886	13.78813599
338	101	3	11	2558	06:20	1	2	3	1	1	1	1	1	10	2	0	0	0	0	0	0	0	0	0	0	0	0	0	0	0	0	306	1	2	100.4453212	13.78073791
338	101	19	4	2558	16:30	2	1	2	1	1	1	1	1	10	3	0	0	0	0	0	0	0	0	0	0	0	0	0	0	0	0	305	1	2	100.3710911	13.78689865
338	101	30	5	2558	23:30	3	1	3	1	1	1	1	1	10	1	0	1	0	0	1	0	0	0	0	0	0	0	0	2	0	0	306	1	2	100.3719279	13.78683092
338	101	13	1	2558	05:50	1	2	3	1	1	1	1	1	10	1	0	1	0	0	0	0	0	0	0	0	0	0	0	1	0	0	301	1	2	100.394842	13.77503028
338	101	1	11	2558	10:00	1	1	3	1	1	1	1	1	10	1	0	1	0	0	0	0	0	0	0	0	0	0	0	1	0	0	301	1	2	100.4287612	13.78105311
338	101	14	5	2558	21:00	3	2	3	1	1	1	1	1	10	1	0	1	0	0	0	0	0	0	0	0	0	0	0	1	0	0	301	1	2	100.3773057	13.78644539
338	101	21	11	2558	10:40	1	1	3	1	1	1	1	1	10	1	0	0	0	0	0	0	0	0	0	0	0	0	0	0	0	0	306	1	2	100.4225761	13.78174343
338	101	26	6	2558	16:00	2	1	3	1	1	1	1	1	10	1	0	0	0	0	0	0	0	0	0	0	0	0	0	0	0	0	301	1	2	100.3826862	13.78595566
338	101	4	6	2558	15:00	2	1	3	1	1	1	1	1	10	2	0	0	0	0	0	0	0	0	0	0	0	0	0	0	0	0	503	1	2	100.3937101	13.78485377
338	101	7	5	2558	08:30	1	2	2	1	1	1	1	1	10	1	0	0	0	0	0	0	0	0	0	0	0	0	0	0	0	0	301	1	2	100.3964379	13.78452555
338	101	20	8	2558	19:30	3	1	3	1	1	1	1	1	10	1	0	0	0	0	0	0	0	0	0	0	0	0	0	0	0	0	301	1	2	100.4061556	13.7834497
338	101	15	2	2558	12:50	2	2	3	1	1	1	1	1	10	1	0	0	0	0	0	0	0	0	0	0	0	0	0	0	0	0	301	1	2	100.4610014	13.78548417
338	101	19	7	2558	11:50	1	2	3	1	1	1	1	1	10	1	0	0	0	0	0	0	0	0	0	0	0	0	0	0	0	0	305	1	2	100.4612642	13.78556232
338	101	22	10	2558	20:00	3	1	3	1	1	1	1	1	10	1	0	0	0	0	0	0	0	0	0	0	0	0	0	0	0	0	307	1	2	100.3343984	13.78793281
340	100	30	12	2558	19:00	3	1	2	1	1	1	1	1	10	1	0	0	0	0	2	0	0	0	0	0	0	0	0	2	14520	0	704	1	24	100.3084588	14.08922506
344	101	10	4	2558	20:30	3	2	1	1	1	1	1	1	10	1	0	0	0	0	0	0	0	0	0	0	0	0	0	0	0	0	301	1	9	101.0315823	13.34526783
344	202	4	12	2558	06:10	1	1	1	1	1	1	1	1	10	1	0	0	0	0	5	0	0	0	0	0	4	0	0	9	42600	0	305	1	49	101.6394487	12.80171601
346	201	22	4	2558	05:00	1	1	1	1	1	1	1	1	10	1	0	0	0	0	0	0	0	0	0	0	0	0	0	0	141000	0	703	1	28	100.3728184	14.02973611
348	102	14	2	2558	16:30	2	2	1	2	4	1	1	1	10	14	0	0	0	0	0	0	0	0	0	0	0	0	0	0	0	0	301	4	62	102.6634249	14.14800668
359	102	31	1	2558	05:59	1	1	1	1	1	1	1	1	10	1	0	2	0	0	2	1	0	0	0	0	0	0	1	4	0	0	710	1	62	101.9490829	13.77287588
359	200	2	4	2558	09:00	1	3	1	1	1	2	1	1	10	1	0	0	1	0	0	0	0	0	0	0	0	0	1	0	0	0	101	5	30	101.8917346	13.77670273
359	200	3	1	2558	17:30	2	1	1	1	1	1	1	1	10	1	6	0	0	6	0	2	0	0	0	0	0	0	2	12	0	0	501	1	30	101.8056732	13.77305042
359	200	19	2	2558	08:50	1	2	1	1	1	1	1	1	10	1	0	20	0	0	17	0	0	0	0	0	0	0	0	37	0	0	705	1	30	101.6709754	13.76633181
375	101	15	8	2558	08:30	1	1	1	1	1	1	2	1	10	14	3	0	0	11	0	0	0	0	0	0	0	0	0	14	27300	0	708	7	19	100.0970498	13.81341795
402	101	4	5	2558	11:20	1	1	1	1	1	1	1	1	10	1	0	0	0	0	0	0	0	0	0	0	0	0	0	0	0	0	506	1	34	98.30554871	8.277847201
402	101	5	4	2558	20:40	3	1	1	1	1	1	6	1	10	1	0	0	0	0	0	0	0	0	0	0	0	0	0	0	0	0	308	1	34	98.31628828	8.157633232
402	102	6	6	2558	18:00	3	1	1	1	1	1	1	1	10	1	0	0	0	0	0	0	0	0	0	0	0	0	0	0	0	0	504	1	41	98.36383312	7.980973991
402	102	11	4	2558	10:40	1	1	1	1	1	1	1	1	10	1	0	0	0	0	0	0	0	0	0	0	0	0	0	0	0	0	301	1	41	98.37249129	7.967774972
408	202	22	1	2558	11:45	1	2	1	2	1	1	1	1	10	14	0	0	0	0	0	0	0	0	0	0	0	0	0	0	0	0	802	2	57	100.5441686	7.179816701
410	102	14	4	2558	18:45	3	2	1	1	1	1	1	1	10	1	0	1	0	0	0	0	0	0	0	0	0	0	0	1	0	0	301	1	31	101.3021394	6.581427832
415	100	4	4	2558	06:20	1	2	1	1	1	1	1	1	10	1	0	7	0	0	16	0	0	0	0	0	0	0	0	23	0	0	701	1	1	98.75969498	8.624257304
415	200	10	5	2558	17:00	2	1	1	1	1	1	1	1	10	1	3	2	1	2	5	0	0	0	0	2	0	0	1	14	0	0	301	1	67	98.83118658	8.802045022
2013	101	22	3	2558	11:50	1	1	1	2	1	1	1	1	10	1	0	1	0	0	0	0	0	0	0	0	0	0	0	1	43800	0	802	2	37	100.8174026	16.91982
2040	102	2	11	2558	19:25	3	1	1	1	1	1	1	1	10	2	0	13	0	0	16	0	0	0	0	0	0	0	0	29	0	0	400	1	42	103.3356804	15.79234906
2085	100	29	12	2558	07:05	1	2	1	1	1	1	1	1	9	17	1	0	0	0	0	0	0	0	0	0	0	0	0	1	0	0	403	17	55	104.6697011	14.77965713
2169	100	18	2	2558	11:15	1	2	1	2	1	3	1	2	10	1	0	1	0	0	1	0	0	0	0	0	0	0	0	2	0	0	406	8	45	104.240478	15.98948763
2340	200	3	1	2558	17:00	2	1	1	1	1	1	1	1	10	14	0	1	0	0	0	0	0	0	0	0	0	0	0	1	0	0	701	1	51	100.8290487	15.2870234
3038	100	27	3	2558	11:50	1	1	1	1	1	2	1	1	10	1	0	0	0	0	0	0	0	0	0	0	1	0	0	1	0	0	101	5	66	100.0819918	14.60740634
3070	100	30	11	2558	18:30	3	1	1	1	1	1	1	1	10	1	0	0	0	0	0	0	0	0	0	0	0	0	0	0	0	0	305	1	30	101.4974445	13.9430301
3199	102	25	10	2558	10:20	1	2	1	2	4	1	1	1	10	13	11	0	5	17	0	3	0	0	0	0	0	0	8	28	6000	1000	803	4	3	99.15017097	14.38363794
3214	100	9	7	2558	18:20	3	1	1	1	1	1	1	1	10	1	0	0	0	0	0	0	0	0	0	0	0	0	0	0	0	0	306	1	28	100.6874147	14.06672338
3214	100	4	6	2558	18:10	3	1	1	1	1	1	1	1	10	1	0	0	0	0	0	0	0	0	0	0	0	0	0	0	0	0	301	1	28	100.6958395	14.06697836
3215	101	25	5	2558	07:50	1	2	1	1	1	1	1	1	10	1	0	0	0	1	0	0	0	0	0	0	0	0	0	1	0	0	305	1	24	100.4400077	13.84564548
3242	200	25	3	2558	21:00	3	1	1	1	1	1	1	1	10	1	0	0	0	0	0	0	0	0	0	0	0	0	0	0	0	0	301	1	2	100.3731698	13.63955129
3242	200	22	3	2558	06:50	1	1	1	1	1	1	1	1	10	1	0	0	0	0	0	0	0	0	0	0	0	0	0	0	0	0	301	1	2	100.4064721	13.66337671
3319	200	2	1	2558	04:00	1	1	1	1	1	1	1	1	10	1	1	0	1	1	0	1	0	0	0	0	0	0	2	2	0	0	609	1	75	99.89629983	15.46967447
3344	100	29	6	2558	20:00	3	1	1	1	1	1	1	1	10	2	0	0	0	0	0	0	0	0	0	0	0	0	0	0	24196	0	703	1	59	100.6149039	13.60601543
3395	202	26	10	2558	03:40	1	2	1	2	1	1	1	1	10	1	1	0	2	0	0	0	0	0	0	0	0	0	2	1	0	0	301	2	62	102.3616254	13.82712314
3902	602	25	2	2558	14:20	2	2	1	1	1	1	1	1	10	1	0	1	0	0	0	0	0	0	0	0	0	0	0	1	20000	0	703	1	2	100.6793627	13.806203
4024	101	26	7	2558	11:40	1	2	1	1	1	1	1	1	10	1	0	10	0	0	9	0	0	1	0	0	0	0	0	20	0	0	701	1	41	98.38186829	7.943097058
4028	100	25	3	2558	11:40	1	2	1	3	4	1	1	1	10	1	3	7	1	2	5	2	0	0	0	0	0	0	3	17	46820	0	803	4	41	98.32490622	7.822462167
4029	100	15	8	2558	09:10	1	2	1	2	4	1	1	1	10	1	0	31	0	0	0	0	0	0	0	0	0	0	0	31	26121	0	405	4	41	98.31860571	7.903062026
4034	100	7	8	2558	17:00	2	1	1	2	1	1	1	1	10	1	1	0	0	0	0	0	0	0	0	0	0	0	0	1	37800	500000	609	2	1	98.87442379	8.085443375
4162	100	14	4	2558	08:45	1	1	1	1	1	1	1	1	10	1	0	0	0	0	0	0	0	0	0	0	0	0	0	0	0	100000	609	1	15	99.3547806	7.541162346
4285	100	16	5	2558	13:40	2	1	1	1	1	3	1	1	10	14	0	0	0	1	0	0	0	0	0	1	0	1	1	2	0	0	301	5	35	100.0583616	7.61055693
4302	100	13	11	2558	17:30	2	1	1	1	1	1	1	1	10	1	0	0	0	0	0	0	0	0	0	0	0	0	0	0	0	0	305	1	41	98.2970032	8.198936001
1	201	31	1	2559	19:30	3	1	3	1	1	1	1	1	10	1	0	0	0	0	0	0	0	0	0	0	0	0	0	0	0	0	305	1	28	100.6169236	13.98110367
1	201	2	1	2559	10:30	1	1	3	1	1	1	1	1	10	1	0	0	0	0	0	0	0	0	0	0	0	0	0	0	0	0	305	1	28	100.6159901	13.98633514
1	201	22	9	2559	10:00	1	1	3	1	1	1	1	1	10	1	0	0	0	0	0	0	0	0	0	0	0	0	0	0	0	0	305	1	28	100.6151023	13.99115527
1	201	14	11	2559	13:40	2	2	1	1	1	1	1	1	10	1	0	0	0	0	0	0	0	0	0	0	0	0	0	0	0	0	301	1	28	100.6167385	14.04921014
1	300	24	11	2559	02:04	1	1	2	1	1	1	1	1	10	17	0	2	0	0	6	0	0	0	0	0	0	0	0	8	1000	0	704	1	32	100.7111469	14.22944811
1	401	11	2	2559	17:25	2	2	2	1	1	1	1	1	10	1	0	0	0	0	0	0	0	0	0	0	0	0	0	0	30154	50000	305	1	63	100.8830094	14.37578364
1	404	29	8	2559	20:30	3	1	1	1	1	1	1	1	10	2	0	1	0	0	0	0	0	0	0	0	0	0	0	1	0	0	301	1	63	100.7971519	14.72543397
1	502	14	4	2559	10:02	1	1	1	1	1	1	1	1	10	1	0	0	1	0	1	0	0	0	0	0	0	0	1	1	0	0	307	1	51	100.6494936	14.81565922
1	603	30	12	2559	15:25	2	1	1	1	1	3	1	1	10	2	0	0	0	0	0	0	0	0	0	0	0	0	0	0	0	0	307	5	23	100.3502288	15.26594099
1	700	25	3	2559	09:30	1	2	1	1	1	1	1	1	10	14	0	0	0	0	0	0	0	0	0	0	0	0	0	0	9600	95000	703	1	10	100.1519573	15.20476723
1	802	2	9	2559	14:10	2	2	1	1	1	1	1	1	10	1	1	1	0	0	0	0	0	0	0	0	0	0	0	2	32261	0	704	1	23	100.1271093	15.62946351
1	901	16	2	2559	02:20	1	2	1	1	1	1	1	1	10	1	10	1	6	3	18	0	0	1	0	0	3	0	6	36	0	0	501	1	5	99.71615194	16.17446925
1	902	22	12	2559	04:20	1	1	1	1	1	1	1	1	10	17	1	21	0	2	18	0	0	0	0	0	0	0	0	42	0	0	702	1	5	99.53530668	16.37901389
1	1002	13	4	2559	05:00	1	1	1	2	1	1	2	1	10	1	0	0	0	0	0	0	0	0	0	0	0	0	0	0	0	5000	305	7	17	99.11779134	16.92639168
1	1003	3	8	2559	03:30	1	1	1	1	1	1	1	1	10	1	0	10	0	0	8	1	0	0	0	0	0	0	1	18	0	200000	609	1	17	99.06669526	17.07676402
1	1104	8	4	2559	19:40	3	1	1	1	1	2	3	1	10	1	0	0	0	0	0	0	0	0	0	0	0	0	0	0	4935	0	101	7	53	99.4173619	18.21025352
2	102	8	10	2559	03:00	1	2	2	1	1	1	1	1	10	1	0	0	0	0	0	0	0	0	0	0	0	0	0	0	33620	0	703	1	63	101.0661855	14.6074868
2	102	8	8	2559	17:40	2	1	2	1	1	1	1	1	10	14	6	0	0	3	0	1	1	0	0	0	0	0	1	10	30000	0	303	1	63	101.0919025	14.62214575
2	102	4	1	2559	13:40	2	1	1	1	1	1	1	1	10	1	0	1	0	0	0	0	0	0	0	0	0	0	0	1	0	0	701	1	63	101.1134595	14.63592915
2	102	25	5	2559	23:50	3	1	1	1	1	1	1	1	10	1	0	0	0	0	0	0	0	0	0	0	0	0	0	0	39321	0	704	1	63	101.1179763	14.6372994
2	102	17	4	2559	10:20	1	1	1	1	1	1	1	1	10	14	0	0	0	0	0	0	0	0	0	0	0	0	0	0	0	0	301	1	63	101.1231288	14.63804421
2	103	24	1	2559	01:13	1	2	1	2	4	1	1	1	10	1	0	3	0	0	5	1	0	1	0	0	0	0	1	9	34263	150000	804	4	63	101.1420223	14.63808314
2	201	28	10	2559	15:59	2	2	2	1	4	1	1	1	10	1	0	4	0	0	0	0	0	0	0	0	0	0	0	4	37227	80000	708	4	21	101.2243581	14.63053891
2	201	18	2	2559	16:05	2	2	1	2	3	1	1	1	10	1	0	0	0	0	0	0	0	0	0	0	0	0	0	0	173176	90000	708	2	21	101.349915	14.65377284
2	202	13	6	2559	12:30	2	1	1	1	1	1	1	1	10	1	0	0	0	0	0	0	0	0	0	0	0	0	0	0	47746	80000	703	1	21	101.5447211	14.82489542
2	202	30	12	2559	04:00	1	1	2	1	1	1	1	1	10	1	0	2	0	0	0	0	0	0	0	0	0	0	0	2	0	0	710	1	21	101.6427344	14.84891753
2	202	3	1	2559	03:10	1	1	1	1	1	1	1	1	10	1	0	0	0	1	4	0	0	0	0	0	0	0	0	5	0	0	904	1	21	101.6700983	14.85552346
2	203	31	3	2559	13:00	2	1	2	1	1	1	1	1	10	1	2	0	0	4	0	0	0	0	0	0	0	0	0	6	480020	0	708	1	21	101.6924652	14.86106369
2	204	10	4	2559	04:00	1	1	2	1	1	1	1	1	10	1	0	1	0	0	0	0	0	0	0	0	0	0	0	1	0	0	302	1	21	101.7991474	14.86939838
2	205	12	8	2559	05:30	1	1	2	1	1	1	1	1	10	1	0	0	0	0	0	0	0	0	0	0	0	0	0	0	79303	0	704	1	21	102.0206979	14.95009994
2	205	20	7	2559	11:00	1	1	3	2	2	1	1	1	10	1	0	0	0	0	0	0	0	0	0	0	0	0	0	0	0	0	305	2	21	102.025609	14.95219639
2	301	12	4	2559	11:00	1	1	1	1	1	1	1	1	10	1	0	1	0	0	0	0	0	0	0	0	0	0	0	1	1000	0	703	1	21	102.1916216	15.06571594
2	301	17	3	2559	23:50	3	1	1	1	1	1	1	1	10	1	0	10	1	0	15	2	0	0	0	0	0	0	3	25	0	0	301	1	21	102.2425809	15.08955571
2	302	2	6	2559	02:06	1	1	1	2	1	1	1	1	10	1	0	2	0	0	3	0	0	1	0	0	0	0	0	6	116505	0	708	2	21	102.4183863	15.26758667
2	303	14	1	2559	08:40	1	2	1	1	1	2	1	1	9	1	0	0	0	0	0	0	0	0	0	0	0	0	0	0	84400	0	608	17	21	102.5032541	15.45907554
2	401	7	11	2559	11:55	1	2	1	2	1	1	1	1	10	1	0	7	0	1	10	0	0	0	0	0	1	0	0	19	5000	0	604	2	6	102.6091209	15.83582595
2	401	9	9	2559	01:00	1	1	1	1	1	1	1	1	10	1	0	0	0	0	0	0	0	0	0	0	0	0	0	0	17160	0	301	1	6	102.6114383	15.83906692
2	403	26	5	2559	03:00	1	1	1	1	1	1	1	1	10	1	0	0	0	0	0	0	0	0	0	0	0	0	0	0	33428	0	704	1	6	102.7389425	16.11513927
2	403	19	9	2559	04:00	1	1	1	1	1	1	1	1	10	17	0	0	0	0	0	0	0	0	0	0	0	0	0	0	1000	0	704	1	6	102.7499208	16.14466993
2	501	20	10	2559	17:00	2	2	1	1	1	1	1	1	10	1	0	2	0	0	0	0	0	0	0	0	0	0	0	2	0	0	301	1	6	102.8103858	16.38061966
2	503	22	2	2559	23:20	3	2	1	1	1	1	1	1	10	1	3	11	0	0	8	0	0	0	0	0	0	0	0	22	0	0	301	1	6	102.8400028	16.82402098
2	700	14	10	2559	06:00	1	1	1	1	1	1	1	1	10	1	0	9	0	0	14	0	0	0	0	0	0	0	0	23	64470	0	705	1	69	102.7640962	17.78846668
3	102	5	2	2559	02:30	1	1	1	1	1	1	1	1	10	14	0	4	0	0	0	0	0	0	0	0	0	0	0	4	0	0	403	1	59	100.5956885	13.6063804
3	103	7	4	2559	05:58	1	1	1	1	1	1	1	1	10	1	0	1	0	0	0	0	0	0	0	0	0	0	0	1	0	0	400	1	59	100.6312868	13.53179998
3	603	13	4	2559	03:45	1	1	1	1	1	1	1	1	10	2	1	0	0	0	0	0	0	0	0	0	0	0	0	1	0	1000	301	1	7	102.1407053	12.59786024
3	603	2	3	2559	00:25	1	2	1	2	1	1	1	1	10	1	0	0	1	0	0	0	0	0	0	0	0	0	1	0	0	1000	305	2	7	102.1599582	12.57748638
4	302	29	12	2559	17:30	2	1	1	1	1	4	1	1	10	1	0	0	0	0	0	0	0	0	0	0	0	0	0	0	1000	0	703	5	50	99.84917341	13.63234141
4	501	15	8	2559	13:40	2	2	2	1	1	1	1	1	10	1	0	16	0	0	11	0	0	0	0	0	0	0	0	27	0	0	704	1	38	99.82478945	13.24598447
4	501	23	5	2559	03:00	1	2	2	1	1	1	1	1	10	17	0	18	4	0	7	3	0	0	0	0	0	0	7	25	0	0	701	1	38	99.86147671	13.13375218
4	502	17	10	2559	08:21	1	2	2	1	1	1	1	1	10	1	0	0	0	0	0	0	0	0	0	0	0	0	0	0	0	0	301	1	38	99.91084544	13.00244871
4	502	20	2	2559	09:00	1	2	1	1	1	1	3	1	10	2	0	0	0	0	1	0	0	0	0	0	0	0	0	1	0	0	102	7	38	99.90554004	12.92873359
4	602	10	4	2559	03:30	1	1	1	1	1	1	1	1	10	17	0	13	0	0	14	0	0	0	0	0	0	0	0	27	0	0	701	1	29	99.84734146	12.18018673
4	602	29	12	2559	05:30	1	1	1	1	1	1	1	1	10	1	0	0	0	0	0	0	0	0	0	0	0	0	0	0	0	0	301	1	29	99.85389142	12.09301235
4	603	9	11	2559	02:00	1	1	1	1	1	1	1	1	10	1	2	0	0	0	0	0	0	0	0	0	0	0	0	2	15600	0	301	1	29	99.73369359	11.73080996
4	603	20	7	2559	06:00	1	1	1	1	1	1	6	1	10	1	1	0	1	0	0	0	0	0	0	0	0	0	1	1	0	0	701	1	29	99.67490493	11.64017064
4	604	11	4	2559	13:50	2	1	1	1	1	1	1	1	10	1	0	0	0	0	0	0	0	0	0	0	0	0	0	0	0	0	301	1	29	99.64925496	11.58024914
4	604	14	4	2559	10:30	1	1	1	1	1	1	1	1	10	14	0	0	0	0	0	0	0	0	0	0	0	0	0	0	0	0	608	1	29	99.5998594	11.48123115
4	604	11	1	2559	00:05	1	1	1	1	1	1	1	1	10	17	0	1	0	0	0	0	0	0	0	0	0	0	0	1	19500	0	606	1	29	99.48984324	11.35243505
4	702	11	3	2559	19:57	3	1	1	1	1	1	1	1	10	1	0	9	1	0	5	0	0	0	0	0	0	0	1	14	0	0	301	1	12	99.17874722	10.63181713
4	703	31	8	2559	15:30	2	1	1	1	1	1	1	1	10	1	0	0	0	0	0	0	0	0	0	0	0	0	0	0	34500	0	704	1	12	99.13540004	10.59503253
4	903	6	2	2559	21:15	3	1	1	2	1	1	1	1	10	1	0	2	0	0	3	0	0	0	0	0	0	0	0	5	112970	0	604	2	34	98.38111995	8.302308142
4	903	9	2	2559	01:30	1	2	1	2	3	1	1	1	10	1	1	8	0	0	6	0	0	0	0	0	0	0	0	15	0	0	802	2	34	98.43105464	8.33913735
4	1001	4	11	2559	13:30	2	1	1	2	1	1	1	1	10	1	0	9	1	2	12	0	0	2	0	0	0	0	1	25	0	0	802	2	34	98.26046614	8.405316094
4	1304	29	10	2559	00:01	1	2	1	1	1	1	1	1	10	1	0	5	0	0	4	0	0	0	0	0	0	0	0	9	0	0	701	1	35	100.173541	7.266677182
4	1402	23	3	2559	03:15	1	2	1	1	1	1	1	1	10	17	0	3	0	0	4	0	0	13	0	0	7	0	0	27	0	0	702	1	57	100.4364404	6.986100671
4	1500	16	11	2559	20:00	3	2	1	1	1	3	1	2	10	1	0	0	0	1	0	0	0	0	0	0	0	0	0	1	0	20000	106	8	57	100.4169434	6.534319321
7	103	7	2	2559	00:10	1	1	1	1	1	1	1	1	10	1	0	0	0	0	0	0	0	0	0	0	0	0	0	0	79700	0	703	1	9	101.040388	13.36848072
7	103	4	4	2559	07:50	1	2	4	1	1	6	1	1	10	1	0	0	0	0	0	0	0	0	0	0	0	0	0	0	32100	0	703	6	9	101.0278755	13.34482156
9	102	1	6	2559	06:00	1	1	3	1	1	1	1	1	10	1	0	1	0	0	0	0	0	0	0	0	0	0	0	1	0	0	301	1	2	100.4080358	13.7732406
9	301	29	10	2559	23:40	3	2	2	1	1	1	1	1	10	1	0	0	0	0	0	0	0	0	0	0	0	0	0	0	1000	0	301	1	28	100.501264	14.07964605
9	401	12	9	2559	05:10	1	1	2	1	1	1	1	1	10	1	0	0	0	0	0	0	0	0	0	0	0	0	0	0	10285	0	703	1	32	100.6388453	14.1857731
9	402	15	7	2559	07:15	1	2	2	1	1	1	1	1	10	1	0	0	0	0	0	0	0	0	0	0	0	0	0	0	6040	0	703	1	2	100.6936079	13.76563884
9	402	31	1	2559	22:38	3	1	2	1	1	1	1	1	10	1	0	3	0	0	0	0	0	0	0	0	0	0	0	3	1000	0	305	1	2	100.7004797	13.71482733
11	501	18	6	2559	04:55	1	1	1	1	1	1	1	1	10	17	0	0	0	0	0	0	0	0	0	0	0	0	0	0	0	10000	701	1	74	100.2401724	17.26116965
11	503	28	1	2559	22:00	3	2	1	1	1	1	1	1	10	2	0	0	1	0	0	0	0	0	0	0	0	0	1	0	0	50000	504	1	74	100.1270985	17.63426283
11	503	19	5	2559	05:50	1	1	1	1	1	1	1	1	10	1	0	0	0	0	0	0	0	0	0	0	0	0	0	0	11000	60000	708	1	74	100.1181319	17.78659716
11	503	22	11	2559	10:40	1	2	1	2	4	1	1	1	10	1	7	0	6	13	0	12	0	0	0	0	0	0	18	20	10000	1000000	803	4	74	100.0658905	17.82781655
11	601	16	12	2559	06:00	1	1	1	2	1	1	1	1	10	1	0	1	0	0	0	0	0	0	0	0	0	0	0	1	47700	0	804	2	40	100.0461843	17.87324615
11	800	3	1	2559	18:10	3	2	1	1	1	1	1	1	10	1	0	0	0	0	0	0	0	0	0	0	0	0	0	0	0	0	301	1	54	99.10503744	18.50787968
12	100	5	7	2559	04:00	1	2	1	2	4	1	1	1	10	15	0	0	0	0	0	0	0	0	0	0	0	0	0	0	0	0	801	4	17	98.68848233	16.77211634
12	201	4	5	2559	08:30	1	2	1	1	4	1	1	1	10	1	0	1	0	0	0	0	0	0	0	0	0	0	0	1	0	50000	609	4	17	98.86390685	16.75706663
12	201	3	5	2559	14:00	2	1	1	1	4	1	1	1	10	1	0	1	0	0	1	0	0	0	0	0	0	0	0	2	0	50000	601	4	17	98.97510587	16.81329663
12	201	27	3	2559	10:40	1	1	1	2	4	1	1	1	10	14	0	0	0	0	0	0	0	0	0	0	0	0	0	0	0	30000	801	4	17	98.9766079	16.81328892
12	201	25	1	2559	16:40	2	2	1	2	4	1	1	1	10	1	0	4	0	0	0	0	0	0	0	0	0	0	0	4	0	500000	609	4	17	98.99269311	16.80916282
12	202	16	4	2559	13:30	2	1	1	1	4	1	2	2	10	2	0	0	0	0	0	0	0	0	0	0	0	0	0	0	0	50000	202	8	17	99.12880181	16.88475606
12	603	15	4	2559	11:30	1	1	1	2	4	1	1	1	10	14	1	0	0	0	2	0	0	1	0	0	0	0	0	4	5136	0	703	4	39	101.3791644	16.73307196
12	801	23	2	2559	05:00	1	2	1	1	1	1	1	1	10	1	0	2	1	0	3	0	0	0	0	0	0	0	1	5	34600	0	301	1	6	102.7418071	16.45073817
12	803	9	3	2559	07:40	1	1	1	2	2	1	1	1	10	1	0	16	1	0	10	1	0	0	0	0	0	0	2	26	5600	0	804	2	42	103.0382609	16.44523828
12	901	9	3	2559	02:30	1	1	1	1	1	2	1	1	10	1	0	0	1	0	0	0	0	0	0	0	0	0	1	0	127259	0	101	5	4	103.3519024	16.38916037
12	902	10	11	2559	07:00	1	1	1	1	1	3	1	1	10	1	0	1	0	0	0	0	0	0	0	0	0	0	0	1	41614	0	100	5	4	103.5428166	16.45664947
21	602	2	4	2559	12:35	2	1	1	2	3	1	1	1	10	13	0	0	0	0	0	0	0	0	0	0	0	0	0	0	0	0	503	2	52	101.3795668	17.45831526
22	301	30	5	2559	15:53	2	2	1	1	1	1	1	1	10	1	0	2	0	0	0	0	0	2	0	0	0	0	0	4	0	0	301	1	56	103.3263463	17.38786447
23	201	21	9	2559	05:00	1	1	1	1	1	1	1	1	10	17	0	2	0	0	2	0	0	0	0	0	0	0	0	4	0	0	700	1	42	103.023895	16.05530179
23	201	2	7	2559	03:50	1	1	1	1	1	1	1	1	10	8	0	19	3	0	19	0	0	3	0	0	3	0	3	44	0	0	606	1	42	103.0462459	16.0569102
23	202	7	7	2559	04:30	1	1	1	1	1	2	6	1	10	1	0	2	0	0	1	0	0	0	0	0	0	0	0	3	103036	0	202	5	42	103.1237697	16.04439055
23	203	30	4	2559	06:00	1	1	1	1	1	1	1	1	10	1	0	0	0	0	0	0	0	0	0	0	0	0	0	0	0	0	710	1	42	103.2722917	16.15487233
23	401	2	1	2559	18:30	3	1	1	1	1	1	1	1	10	3	0	0	0	0	0	0	0	0	0	0	0	0	0	0	12400	0	305	1	45	104.0537372	15.933311
23	501	9	5	2559	05:00	1	1	1	1	1	1	6	1	10	17	1	7	0	0	8	0	0	0	0	0	0	0	0	16	0	0	701	1	76	104.4814128	15.4911576
24	201	11	1	2559	01:00	1	1	1	1	1	1	1	1	10	1	0	3	0	0	0	0	0	0	0	0	0	0	0	3	37955	0	507	1	21	102.0005357	14.76848678
24	401	28	3	2559	05:20	1	1	1	1	1	1	5	1	10	17	0	0	0	0	0	1	0	0	0	0	0	0	1	0	0	0	609	7	68	103.3662897	14.61964643
24	401	3	5	2559	03:00	1	1	1	1	1	1	1	1	10	1	1	1	0	1	2	0	0	1	0	0	0	0	0	6	0	0	201	1	68	103.4664649	14.62138791
24	602	12	4	2559	15:00	2	2	1	1	1	1	1	1	10	2	1	0	0	0	0	0	0	0	0	0	0	0	0	1	0	0	305	1	55	104.6552092	14.73575051
31	102	4	1	2559	23:55	3	1	3	1	1	1	1	1	10	1	0	0	1	0	0	0	0	0	0	0	0	0	1	0	0	0	301	1	2	100.5876392	13.89493395
32	102	28	3	2559	04:30	1	2	2	1	1	1	1	1	10	15	0	0	0	0	0	0	0	0	0	0	0	0	0	0	166248	0	703	1	32	100.6073722	14.37838965
32	201	27	1	2559	06:00	1	1	1	1	1	1	1	2	10	1	0	0	0	0	3	1	0	0	0	0	0	0	1	3	0	0	301	8	32	100.5631506	14.4223
32	202	2	4	2559	03:40	1	1	1	1	1	1	1	1	10	1	1	0	0	0	1	0	0	0	0	0	0	0	0	2	5000	0	301	1	71	100.4633671	14.68625158
32	301	23	8	2559	06:10	1	2	1	1	1	1	1	1	10	1	0	2	0	0	3	0	0	0	0	0	0	0	0	5	0	0	301	1	64	100.4545668	14.73681404
32	301	8	3	2559	03:30	1	2	1	1	1	1	3	1	10	17	0	25	3	0	12	0	0	0	0	0	0	0	3	37	15316	0	704	7	64	100.4565194	14.78519151
32	301	10	8	2559	03:30	1	2	1	1	1	1	2	1	10	17	0	1	0	0	0	0	0	0	0	0	0	0	0	1	0	0	301	7	64	100.4581261	14.79126776
32	400	24	7	2559	22:30	3	1	1	1	1	1	1	1	10	1	0	10	1	0	10	2	0	0	0	0	1	0	3	21	0	1000000	701	1	10	100.2060199	15.24071071
32	400	13	11	2559	07:00	1	2	1	1	1	1	1	1	10	17	0	1	0	0	0	0	0	0	0	0	0	0	0	1	0	300000	601	1	10	100.1582551	15.36185816
33	602	7	12	2559	09:30	1	2	1	1	1	1	1	1	10	1	1	0	0	0	0	0	0	0	0	0	0	0	0	1	0	0	406	1	30	101.6862827	14.01939474
33	602	5	3	2559	10:30	1	1	1	1	1	1	1	1	10	1	0	2	0	0	1	0	0	0	0	0	0	0	0	3	0	0	301	1	30	101.8740588	13.96155619
33	701	5	10	2559	03:30	1	1	1	2	1	1	1	1	10	1	0	17	0	0	27	1	0	0	0	0	0	0	1	44	0	0	801	2	62	102.0011902	13.88712005
34	101	8	5	2559	16:00	2	1	2	1	1	1	1	1	10	1	0	0	1	0	0	0	0	0	0	0	0	0	1	0	0	0	606	1	2	100.644274	13.66578492
34	101	13	11	2559	15:40	2	2	3	1	1	3	1	1	10	1	0	0	0	0	0	0	0	0	0	0	0	0	0	0	30000	0	400	5	2	100.646283	13.66574062
34	102	23	2	2559	17:30	2	2	2	1	1	1	1	1	10	1	0	0	0	0	0	0	0	0	0	0	0	0	0	0	0	0	400	1	59	100.8034739	13.59530329
34	102	18	8	2559	08:30	1	2	2	1	1	1	1	1	10	1	0	0	0	0	0	0	0	0	0	0	0	0	0	0	0	0	400	1	59	100.830245	13.58924181
34	102	5	2	2559	10:00	1	1	1	1	1	1	1	1	10	1	0	0	0	0	0	0	0	0	0	0	0	0	0	0	0	0	301	1	59	100.8480924	13.58592292
34	102	22	2	2559	22:30	3	1	1	1	1	1	1	1	10	14	1	0	0	0	0	0	0	0	0	0	0	0	0	1	0	0	4	1	59	100.8569893	13.58380851
34	102	4	4	2559	07:48	1	1	1	1	1	1	2	1	10	2	0	0	0	0	0	0	0	0	0	0	0	0	0	0	0	0	304	7	59	100.8747884	13.58006196
35	201	10	7	2559	21:00	3	2	2	1	1	1	1	1	10	1	0	1	0	0	0	0	0	0	0	0	0	0	0	1	0	0	301	1	61	100.3710133	13.60346844
35	201	5	5	2559	22:30	3	1	3	1	1	1	1	1	10	1	0	0	0	1	0	0	0	0	0	0	0	0	0	1	0	0	5	1	61	100.3103444	13.58155328
35	201	20	9	2559	22:30	3	1	3	1	1	1	1	1	10	2	0	1	0	0	0	0	0	0	0	0	0	0	0	1	0	0	5	1	61	100.2774283	13.5632865
35	202	16	11	2559	10:10	1	1	2	1	1	1	1	1	10	6	1	3	2	0	2	0	0	0	0	0	0	0	2	6	1000	0	301	1	61	100.1815367	13.52351762
35	202	30	10	2559	23:20	3	1	2	1	1	1	1	1	10	2	4	7	1	4	8	0	0	1	0	0	1	0	1	25	1000	0	310	1	61	100.0767588	13.44768778
35	301	26	5	2559	04:45	1	1	1	1	1	1	1	1	10	1	1	0	1	1	0	3	0	0	0	0	0	0	4	2	0	0	601	1	60	99.86890374	13.34522869
41	103	17	4	2559	23:30	3	2	1	1	1	1	1	1	10	1	1	22	0	0	14	0	0	0	0	0	1	0	0	38	69000	0	703	1	12	99.08716588	9.754717512
41	202	21	12	2559	05:30	1	1	1	1	1	1	1	1	10	1	2	3	0	3	7	0	0	0	0	0	0	0	0	15	0	0	701	1	67	99.13230746	9.500614342
41	400	25	5	2559	05:56	1	1	1	1	1	1	1	1	10	1	0	3	0	0	5	0	0	0	0	0	0	0	0	8	0	0	701	1	67	99.34341876	8.651607816
41	400	5	5	2559	19:34	3	1	1	1	1	1	1	1	10	1	1	0	0	0	0	0	0	0	0	0	0	0	0	1	0	0	301	1	67	99.35539751	8.617277488
41	503	17	7	2559	20:00	3	1	1	1	1	1	1	1	10	1	0	3	1	0	2	0	0	0	0	0	0	0	1	5	0	0	204	1	22	99.82903539	8.144846215
41	503	10	8	2559	04:20	1	1	1	1	1	1	1	1	10	17	0	18	2	0	0	0	0	0	0	0	0	0	2	18	0	0	601	1	22	99.86749826	8.121979379
41	601	16	3	2559	12:50	2	1	1	1	1	2	1	1	10	14	0	1	0	0	0	0	0	0	0	0	0	0	0	1	0	0	301	5	35	99.98091816	7.736879344
[truncated: 912 more rows]
